# Supplementary material for: Dynamics underlie the drug recognition mechanism by the efflux transporter EmrE
Source: Nat Commun. 2024 May 28;15:4537. doi: 10.1038/s41467-024-48803-2 (PMC11133458; doi:10.1038/s41467-024-48803-2)
Supplement: Supplementary file 4 — Source Data [file 41467_2024_48803_MOESM4_ESM.xlsx]

## Sheet: Figure 3e
	vector				WT				I47A				L51A				I68A				I71A
Mean	Upper Limit	Lower Limit		Mean	Upper Limit	Lower Limit		Mean	Upper Limit	Lower Limit		Mean	Upper Limit	Lower Limit		Mean	Upper Limit	Lower Limit		Mean	Upper Limit	Lower Limit
16.39	17.15	15.36		338.4	366	302.5		12.73	14.51	11.99		35.68	56.84	29.39		214.4	259.9	166		228.3	327.2	132.5

## Sheet: Figure 4a
Trp63A Chi2 (deg)	Distance (Å)
99.6218	2.52
77.1256	2.62
90.7079	2.7
97.4477	2.62
85.178	2.64
93.6779	2.56
83.9491	2.73
97.0085	2.81
87.859	2.66
92.006	2.62
84.3632	2.66
86.3333	2.86
92.8359	2.83
99.2495	2.59
90.5642	2.55
100.508	2.67
108.05	2.66
87.9657	2.87
99.5082	2.74
90.0964	2.6
99.8045	2.63
78.4554	2.75
98.6992	2.95
82.1733	2.85
109.382	2.6
101.2	2.51
102.306	2.71
102.352	2.64
93.3748	2.57
97.7768	2.73
93.2276	2.62
87.8789	2.68
90.8688	2.95
97.8529	2.9
90.8365	2.51
75.3853	2.69
89.7768	2.74
83.8286	2.85
85.6074	2.67
96.9848	2.62
81.1011	2.72
87.188	2.76
102.559	2.64
97.9638	2.72
103.668	2.67
92.2408	2.62
89.6327	2.82
92.3013	2.6
89.4973	2.69
87.9225	2.66
100.273	2.76
95.4753	2.69
85.569	2.63
93.7628	2.73
91.6533	2.65
83.441	3.05
100.141	2.59
92.0384	2.64
91.0567	2.73
85.62	2.6
98.1585	2.67
85.6705	2.7
82.6978	2.91
112.265	2.68
94.0865	2.66
101.609	2.66
91.0131	2.7
95.1107	2.77
91.415	3.07
79.3925	2.55
102.063	2.79
86.3334	2.63
84.9995	2.65
104.74	2.72
89.7932	2.65
93.8859	2.91
97.2284	2.54
89.5562	2.65
112.056	2.86
92.6601	2.97
91.428	2.7
84.6374	2.59
89.1512	2.65
82.6728	2.73
92.8224	2.67
86.2561	2.7
96.0721	2.71
103.914	2.79
93.4468	2.93
99.544	2.63
83.3815	2.72
95.8039	2.63
101.769	2.67
96.977	2.65
103.164	2.61
91.9742	2.66
111.358	2.69
77.5257	2.72
94.5151	2.75
100.947	2.66
91.9518	2.96
95.4196	2.6
102.444	2.67
102.474	2.89
104.244	2.71
90.7709	2.77
90.7316	2.58
78.0788	2.93
91.6475	2.61
106.866	2.81
98.1069	2.87
83.7063	2.62
79.2628	2.9
73.9293	2.97
103.375	2.64
101.505	2.95
94.0485	2.81
98.1428	2.75
99.2057	3.42
93.846	2.65
94.6539	2.61
91.1627	2.7
90.9893	2.72
99.4072	2.71
88.5891	2.6
86.8745	2.6
91.516	2.76
103.916	2.74
88.8742	2.6
109.312	2.6
88.6402	2.58
88.18	2.7
105.319	2.75
89.9939	2.67
85.528	2.52
92.2103	2.64
95.1707	2.63
85.0039	2.81
83.0108	2.6
94.1845	2.65
75.0369	2.55
95.1502	2.65
97.2641	2.69
79.6177	2.65
88.9592	2.78
105.14	2.6
88.689	2.65
85.7557	2.78
78.5607	2.73
100.954	2.59
99.7881	2.55
94.5238	2.64
92.0815	2.71
97.1744	2.93
95.2225	2.59
97.1337	2.69
86.3742	2.71
82.3773	2.69
87.4808	2.74
96.7959	2.55
84.9476	2.75
92.122	2.72
105.946	2.68
86.0822	2.66
93.1306	3.07
95.2865	2.58
97.4213	2.66
80.2758	2.72
86.4259	3.21
99.9089	2.66
87.8995	2.86
103.7	2.57
93.3303	2.9
106.102	2.65
94.7246	2.76
96.9323	2.98
96.8434	2.69
89.0576	2.65
87.6234	2.68
95.0261	2.73
89.8873	2.87
98.4186	2.64
103.51	2.78
96.7802	2.57
95.7428	2.9
96.5795	2.8
79.1513	2.64
88.116	2.51
86.2269	2.66
87.9514	2.65
92.7605	2.54
92.3385	2.68
93.1011	2.63
98.1218	2.74
93.6155	2.79
94.3856	2.59
93.7394	2.69
105.237	2.71
96.0867	2.68
112.77	2.78
84.6236	2.7
101.338	2.76
96.3529	3.01
98.0694	2.88
86.2347	2.8
97.0696	2.75
97.1675	2.76
101.079	2.59
85.293	2.52
76.1286	2.7
105.897	2.71
83.1426	2.67
89.8248	2.92
80.377	2.64
93.0824	2.74
79.794	2.87
97.2326	2.71
103.226	2.74
93.6774	2.68
87.3583	2.97
81.2934	2.68
94.3791	2.9
84.2893	2.93
99.3707	2.54
80.2967	2.7
101.676	2.66
99.0845	2.65
91.4266	2.81
103.44	2.77
78.6197	2.72
85.6751	2.82
97.2021	2.66
96.6011	2.64
101.956	2.76
84.7586	2.66
100.393	2.7
103.517	2.78
85.0144	2.95
93.1428	2.63
84.351	2.56
104.291	2.66
96.1315	2.81
101.693	2.76
92.1424	2.76
85.0805	2.78
95.9167	2.69
100.942	2.67
81.5715	2.71
99.4166	2.83
99.3509	2.75
74.4335	2.72
98.3383	2.54
94.0699	2.81
94.5529	2.56
95.1479	2.69
79.7103	2.8
104.975	2.9
108.416	2.68
90.751	2.65
95.6015	2.71
93.1979	2.59
79.964	2.67
107.917	2.63
104.695	2.59
109.509	2.71
97.4327	2.84
92.7543	2.96
78.8106	2.9
93.3247	2.65
98.917	2.66
95.5141	2.63
91.9249	2.78
107.902	2.83
89.6413	2.64
103.366	2.66
80.4771	2.73
62.2298	2.55
84.9535	2.73
95.6167	2.96
83.7513	2.62
81.3377	2.95
93.8134	2.66
96.0378	2.51
94.2627	2.63
95.0059	2.58
87.4424	2.59
106.348	2.56
93.0644	2.71
77.1886	2.74
91.3427	2.58
77.8846	2.52
85.0941	2.64
90.2196	2.71
89.7672	2.69
102.737	2.63
112.335	2.8
86.4516	2.76
101.046	2.52
85.7756	3.18
81.416	2.63
87.2818	2.65
106.557	2.61
94.5092	2.54
86.6656	2.87
101.656	3
96.9497	2.67
89.2106	2.72
76.8261	2.73
87.99	2.65
88.4555	2.85
98.4176	2.7
96.1188	2.76
80.7236	2.7
102.22	2.64
81.1216	2.85
99.1134	2.89
79.6965	2.64
88.5667	2.72
75.1533	2.71
89.3642	2.68
84.9848	2.74
90.4487	2.81
89.0537	2.64
79.6972	2.57
86.815	2.96
86.6309	2.62
95.1114	2.66
84.5918	2.73
94.8019	2.59
87.6602	2.7
102.029	2.78
95.7897	2.74
94.979	3
95.3469	2.61
95.6212	2.85
87.2311	2.82
91.7963	2.82
91.5402	2.62
91.2307	2.68
92.4832	2.68
118.147	2.8
101.27	2.93
85.8921	2.68
84.5282	2.69
95.1417	3.09
84.2665	2.77
92.2002	2.86
72.423	2.56
78.6274	2.67
104.965	2.75
83.74	2.71
108.25	2.74
109.285	2.88
93.5405	2.88
85.1547	2.51
91.9712	2.66
93.1537	2.77
89.7042	2.75
102.717	2.75
95.4869	2.57
77.098	2.64
100.657	2.71
88.6868	2.7
91.6182	2.79
89.4262	2.65
68.7721	2.53
102.675	2.54
94.5896	2.61
85.9962	2.67
103.862	2.7
105.237	2.6
90.1199	2.95
97.6949	2.78
68.9966	2.82
107.461	2.79
92.8522	2.73
88.3674	2.72
82.0653	2.62
89.0816	2.77
101.183	2.67
100.012	3
85.7197	2.61
89.7764	2.64
89.3195	2.64
105.465	2.81
85.9479	2.78
98.3372	2.52
100.154	2.65
99.4838	2.79
101.713	2.75
85.9119	2.83
79.1501	2.69
101.469	2.68
92.1131	2.66
105.384	2.73
90.7753	2.67
67.452	2.76
101.754	2.63
84.8888	2.67
90.0526	2.6
78.5106	2.69
101.839	2.69
112.901	2.78
98.9172	2.65
97.4538	2.6
89.0199	2.79
88.2949	2.61
93.8282	2.68
99.0577	2.82
90.3411	2.65
105.335	2.71
90.9636	2.68
82.0614	2.65
92.247	2.8
95.6236	2.56
94.2194	2.71
105.755	2.58
98.7771	2.78
104.47	2.71
85.5417	2.68
89.66	2.78
86.4135	3.01
82.5801	2.73
85.6894	2.91
109.608	2.73
95.5305	2.67
109.136	2.69
80.2228	2.71
99.0652	2.65
78.8666	2.86
51.4344	2.59
48.9995	2.72
104.544	2.61
68.0318	2.68
70.5801	2.56
65.2025	2.56
56.9879	2.68
82.6823	2.6
86.5264	2.92
66.6411	3.03
79.5609	2.63
102.925	2.78
93.9047	2.85
87.5677	2.83
77.2483	2.6
80.1498	2.87
89.9752	2.73
82.5146	2.77
78.0056	2.63
84.6503	2.7
86.1129	2.78
64.7823	2.79
75.1643	2.63
87.5465	2.63
95.0566	2.86
84.1335	2.91
92.789	2.71
82.8963	2.57
81.0262	2.56
78.5112	2.86
91.1605	2.76
88.765	2.59
89.7274	2.66
94.695	2.76
102.044	2.67
104.754	2.7
82.6333	2.72
98.9891	2.73
77.0935	2.75
81.3241	2.78
62.9133	2.74
87.2933	2.66
85.6186	2.73
62.2194	2.72
104.499	2.71
88.7675	2.68
93.2784	2.61
111.763	2.58
95.2739	2.75
81.1992	2.63
101.817	2.82
92.6243	2.55
93.7402	2.61
88.8399	2.72
89.0848	2.65
91.7869	2.73
87.8433	2.75
85.6761	2.65
76.4608	2.61
88.5489	2.72
74.7463	2.75
106.273	2.77
99.4122	2.67
96.5472	2.71
94.6735	2.72
82.3572	2.57
94.7831	2.57
86.5911	2.72
92.4168	2.71
91.5354	2.64
97.2149	2.6
95.4791	2.76
93.2766	2.65
98.0931	2.89
95.6005	2.63
85.0399	2.78
101.383	2.61
92.8411	2.63
101.321	2.69
106.55	2.64
82.0043	2.65
89.6161	2.48
70.6621	2.6
101.259	2.71
90.7386	2.69
86.3442	2.7
85.7376	2.67
89.8559	2.54
98.38	2.57
80.6199	2.91
101.772	2.95
104.662	2.74
90.6724	2.6
96.121	2.53
88.3692	2.6
99.1846	2.73
100.724	2.83
88.7932	2.78
91.3398	2.57
99.0244	2.7
93.511	2.67
93.0009	2.66
87.4384	2.61
89.3021	2.52
102.483	2.77
95.7718	2.68
106.067	2.85
97.5585	2.83
82.0157	2.64
103.654	2.58
69.711	2.66
97.7055	2.73
103.323	2.61
90.7053	2.74
84.0687	2.71
87.7436	2.89
82.1167	2.98
90.0104	2.71
107.241	3.01
99.008	2.65
98.5444	2.7
100.832	2.64
91.2263	2.68
96.9645	2.82
91.0799	2.72
91.224	2.66
83.4258	2.69
88.5854	2.78
95.3506	2.72
85.8593	2.58
96.7793	2.69
87.7174	2.75
105.05	2.63
101.828	2.71
87.7655	2.66
78.3164	2.75
79.7474	2.89
84.4514	2.82
87.927	2.75
69.5928	2.82
81.2887	2.62
99.3058	2.97
79.1496	2.63
76.8444	2.66
99.3402	2.68
102.773	2.66
95.3423	2.59
109.248	2.69
89.7184	2.64
105.539	2.76
95.735	2.81
98.7615	2.69
98.4555	2.79
86.1679	2.61
93.8928	2.85
106.794	2.7
89.9319	2.89
102.311	2.87
103.149	2.79
95.5526	2.77
95.2493	2.69
90.3789	2.69
95.4794	2.61
88.3019	2.73
89.1014	2.68
78.4791	2.64
97.6738	2.6
98.7439	2.76
100.399	2.82
98.1518	2.87
95.9242	2.84
93.1112	2.76
101.47	2.98
77.2827	2.58
87.9918	2.62
103.301	2.89
102.843	2.78
98.0551	2.67
89.4851	2.66
88.6392	2.72
97.7639	3.11
96.1057	2.79
99.2853	2.72
89.0645	2.79
103.203	2.61
98.2359	2.64
90.615	2.94
99.108	2.78
77.3926	2.86
92.1174	2.7
89.5631	2.59
98.2946	2.71
90.0283	2.87
81.2915	2.74
111.851	2.75
102.334	2.64
104.734	2.44
87.4966	2.63
95.3821	2.52
82.8071	2.8
106.468	2.69
82.6915	2.68
76.8939	2.8
86.5075	2.59
95.6634	2.67
80.4333	2.81
93.1855	2.87
86.8296	2.65
97.0946	2.58
89.3443	2.62
78.014	2.61
93.6459	3.08
93.5472	2.64
92.4837	2.8
84.141	3.07
98.6584	2.57
104.144	2.63
96.1279	2.73
101.378	2.79
101.248	2.55
99.8827	2.56
88.9408	2.8
72.9837	2.61
98.7326	2.57
97.1188	2.64
95.5015	2.57
94.9282	2.84
83.2302	2.67
96.7864	2.67
84.3903	2.49
97.1585	2.86
83.8334	2.73
99.8268	2.65
101.293	2.63
88.0513	2.71
82.5018	2.51
81.728	2.61
65.3523	2.66
92.7168	2.77
93.2491	2.6
96.6954	2.72
93.8279	2.84
92.7286	2.81
89.8522	2.63
95.479	3.02
104.603	2.71
89.3684	2.73
101.582	2.76
88.8692	2.62
100.195	2.6
96.0179	2.7
89.4604	2.72
95.1804	2.81
89.3026	2.74
96.8451	2.7
90.5622	2.61
114.99	2.71
88.2479	2.76
76.3196	2.7
105.137	2.62
89.4283	2.75
94.1247	2.61
100.771	2.73
76.2648	2.67
75.3073	2.83
96.4076	2.58
85.0876	2.6
95.0824	2.61
90.7169	2.82
87.111	2.73
86.6596	2.63
98.3786	2.6
93.4663	2.59
90.4338	2.66
84.2151	2.87
99.4974	2.65
103.008	2.72
98.0673	2.7
75.6405	2.6
105.455	2.72
96.6752	2.79
79.4476	2.68
97.8631	2.67
84.6269	2.74
90.9958	2.54
92.2704	2.69
90.0842	2.66
91.5156	2.83
98.2583	2.71
90.4031	2.7
84.4163	3.03
90.5974	2.67
96.1166	2.79
94.135	2.95
94.1851	2.89
83.3763	2.77
85.6858	2.75
100.795	2.81
84.2672	2.78
91.5359	2.53
85.953	2.78
102.408	2.74
98.0452	2.66
86.337	2.78
93.4906	2.7
80.9813	2.97
88.6779	2.9
103.46	2.81
105.265	2.75
81.9245	2.72
82.2298	2.66
77.6325	2.72
92.2292	2.72
97.0139	2.66
99.0383	2.63
87.4992	2.76
94.8398	2.71
99.3669	2.53
90.3347	2.79
77.5046	2.7
92.0707	2.58
92.8241	2.67
98.6887	2.76
111.703	2.88
89.3292	2.74
87.7919	2.66
101.421	2.75
84.5877	2.73
90.1692	3.21
99.9156	2.79
91.8053	2.77
80.9776	2.68
83.1516	2.61
84.8199	2.71
95.8608	2.67
102.206	3
89.3058	2.53
83.4362	2.8
74.9796	2.77
102.813	2.77
99.9551	2.73
100.985	2.81
90.1376	2.67
84.4514	2.65
103.045	2.76
95.0668	2.54
103.84	2.8
96.5747	2.79
89.9315	2.73
96.1923	2.71
86.6851	2.85
107.392	2.7
105.534	2.66
90.6456	2.78
104.935	2.76
87.3691	2.65
81.676	2.71
84.2985	2.97
104.841	2.66
97.4694	2.69
94.3752	2.81
82.7288	2.62
88.8175	2.74
80.5359	2.83
99.8139	2.58
96.1674	2.75
112.899	2.82
90.0345	2.71
85.2106	2.74
82.4336	2.7
113.203	2.89
84.4264	2.7
106.978	2.59
93.792	2.89
105.122	2.69
78.973	2.51
94.5841	2.72
96.2081	2.62
95.8474	2.52
94.6505	2.63
92.4024	2.76
95.6555	2.58
88.3821	2.74
92.6909	2.72
92.5429	2.75
99.5032	2.58
101.919	2.77
92.03	2.74
96.4649	2.83
106.981	2.62
96.9721	2.71
71.6497	2.83
76.4548	2.58
77.8486	2.78
93.673	2.76
88.7325	2.54
83.2638	2.61
84.4686	2.75
102.705	2.73
85.0542	2.71
100.49	2.83
85.8792	2.61
81.8117	2.7
87.9312	2.76
107.528	2.7
88.3371	2.88
86.8416	2.65
90.3869	2.63
103.769	2.75
93.6563	2.71
95.6918	2.66
91.3393	2.86
97.978	2.74
104.998	2.87
93.5158	2.64
83.9048	2.69
99.2786	2.66
85.1219	2.56
96.2591	2.87
90.4187	2.8
100.75	2.65
90.6432	2.91
84.4417	2.79
103.897	2.64
99.908	2.74
90.9459	2.7
105.319	2.84
84.9191	2.68
96.5718	2.64
109.941	2.84
83.3776	2.74
90.9127	2.69
86.2181	2.68
109.047	2.68
78.432	2.58
111.406	2.87
84.5197	2.91
101.57	2.55
82.9369	2.64
99.3786	2.87
88.4994	2.74
87.2491	2.77
101.382	2.75
79.7232	2.7
100.204	2.58
100.656	2.58
99.4092	2.78
86.9064	2.9
103.387	3.07
115.5	2.88
106.288	2.97
110.138	2.9
89.8291	2.8
105.547	2.59
93.5929	2.65
96.7334	2.6
99.0871	2.94
85.43	2.6
100.985	2.69
92.3238	2.93
99.3372	2.85
95.4587	2.64
92.8375	2.76
103.277	2.68
93.5582	2.96
102.459	2.69
102.873	2.7
82.3336	2.83
101.466	2.63
97.6621	2.61
98.843	2.65
84.4929	3.01
93.6914	2.67
81.6753	2.61
92.9847	2.95
91.698	2.62
95.5803	2.65
106.771	2.53
109.092	2.63
100.715	2.79
95.0592	2.86
97.6085	2.66
68.3089	2.69
84.4653	2.52
101.212	2.67
93.6273	2.75
88.2338	2.79
98.0765	2.93
104.421	2.64
91.9979	2.57
88.1096	2.86
82.5343	2.7
105.231	2.68
94.7891	2.6
83.3235	2.64
109.902	2.59
102.724	2.75
97.2421	2.75
94.5233	2.92
95.1698	2.76
94.3884	2.67
93.9741	2.65
89.981	2.63
106.115	2.95
97.7531	2.61
88.2802	2.85
100.559	2.66
76.4873	2.69
97.4895	2.82
98.0677	2.72
99.892	2.7
101.192	2.78
86.0146	2.64
99.4549	2.68
102.3	3.03
101.921	2.86
103.379	2.85
85.4709	2.77
92.6615	2.88
85.4029	2.61
89.0155	2.58
99.4223	2.82
100.494	2.69
93.0996	2.63
92.777	2.64
98.4278	2.87
104.387	2.98
91.3693	2.68
85.6399	2.9
97.6805	2.74
91.2795	2.88
100.414	2.64
98.6073	2.71
111.052	3.05
99.2212	2.75
90.6538	2.59
100.455	2.71
116.348	2.65
91.2186	2.97
108.934	2.63
92.139	2.55
97.876	2.94
97.7117	2.68
99.0679	2.64
89.5981	2.75
104.524	2.98
89.4946	2.57
102.823	2.58
100.028	2.87
99.8842	3.09
101.668	3.03
102.516	2.76
98.9166	2.65
107.348	3.11
94.8333	2.63
87.9295	2.66
102.143	2.76
90.0003	2.75
111.694	2.84
106.083	2.66
105.595	2.87
98.8672	2.69
90.6647	2.68
72.1726	2.62
92.9554	2.68
117.926	2.62
93.4845	2.97
87.9722	2.65
108.06	2.81
100.291	2.74
102.407	2.8
99.7057	2.59
79.5122	2.58
110.355	2.66
91.1403	2.81
99.725	2.67
89.7241	2.67
95.4386	2.66
97.8826	2.64
94.4127	2.63
109.693	2.86
94.924	2.89
96.882	2.54
93.1934	2.65
90.0016	2.63
92.288	2.57
100.903	2.75
106.851	2.75
80.5055	2.77
82.422	2.61
93.9284	2.87
86.2997	2.68
100.197	2.63
99.1956	2.7
86.8367	2.64
103.699	2.7
90.2869	2.69
87.323	2.64
90.9523	2.62
91.5336	2.66
99.7175	2.64
105.637	2.84
97.1199	2.8
95.3151	2.58
108.828	3.09
114.072	3.06
116.886	2.81
118.714	2.86
95.9314	2.6
111.749	2.98
113.028	2.57
109.056	2.68
95.3698	2.81
101.092	2.64
74.9559	2.53
98.4643	2.76
84.4497	2.6
102.651	2.89
102.544	2.99
91.4197	2.88
91.7055	2.68
99.336	2.78
106.017	2.9
94.9462	2.96
100.13	2.74
119.243	2.84
97.8598	2.94
87.7611	2.66
98.1666	2.72
78.7446	2.76
100.513	2.53
93.6159	2.95
89.3368	2.76
90.0748	2.83
91.2028	2.52
99.5448	2.67
94.616	2.73
98.2358	2.78
92.7264	2.62
96.6853	2.92
93.8968	2.49
92.0426	2.76
94.9479	2.7
92.2126	2.71
101.416	2.78
89.9301	2.72
102.076	2.72
101.709	2.6
95.9754	2.7
82.6537	2.74
84.0742	2.72
89.3424	2.7
104.699	2.86
87.6436	2.79
96.8417	2.81
94.6879	2.65
104.115	2.82
97.0334	2.59
94.6372	2.71
110.875	2.7
106.912	2.72
97.4059	2.73
79.6467	3.03
88.3348	2.68
94.941	2.74
104.75	3.07
94.0314	2.65
93.2022	2.6
98.5722	2.71
97.8708	2.56
95.4311	2.93
104.05	2.63
93.209	2.79
92.5326	2.77
93.8899	2.68
86.8262	2.72
94.9324	2.77
97.1081	2.6
108.543	2.6
100.214	2.63
94.6488	2.58
97.1271	2.7
85.1697	2.91
99.9289	2.77
93.7847	2.84
105.1	2.81
105.066	2.56
88.8381	2.95
89.0961	2.72
79.6707	2.86
97.6521	2.81
98.418	2.57
99.6858	2.66
100.755	2.53
101.168	3.09
96.5803	2.69
103.833	2.83
108.402	2.81
87.0451	2.95
89.6227	2.57
94.958	2.76
91.2334	2.55
102.456	2.78
98.6383	3.23
112.66	2.76
81.9278	2.55
107.073	2.77
92.0305	2.78
96.55	2.59
99.4651	2.92
94.7425	2.7
99.5975	2.7
107.361	2.71
103.291	2.63
97.7721	2.54
103.061	2.7
91.3056	2.72
87.5112	2.88
91.201	2.74
96.2658	2.73
103.131	2.88
87.8504	2.58
95.175	3
81.8828	2.69
94.3201	2.58
90.8897	2.65
95.8997	2.65
104.153	3.34
79.5163	2.68
91.9123	2.79
92.7002	2.7
83.5234	2.78
101.932	2.63
98.2599	2.73
94.3844	2.58
103.73	2.69
93.7467	2.86
90.8006	2.69
82.1203	2.67
94.6394	2.59
91.3132	3.14
95.5599	2.71
104.386	2.87
90.8064	2.66
92.3214	2.72
107.848	2.66
91.3428	2.63
97.7873	2.78
102.421	2.71
98.774	2.59
93.9446	2.67
98.0748	2.67
110.584	2.63
109.63	2.63
95.0492	2.71
92.9912	2.65
99.4563	2.87
96.6549	2.75
101.476	2.77
105.658	2.61
109.795	2.69
97.8585	3.11
100.808	2.84
112.654	2.77
88.0453	2.7
79.9385	2.58
92.2214	2.73
99.7686	2.47
92.3136	2.65
92.646	2.8
100.047	2.57
100.747	2.65
86.8334	2.6
94.948	2.57
97.8405	2.68
106.172	2.66
101.007	2.76
82.1351	2.66
104.024	2.71
91.1599	2.8
100.886	2.65
91.4196	2.65
93.6493	2.74
109.26	2.78
95.1111	2.88
104.389	2.64
81.4402	2.95
92.6752	2.7
84.0324	2.69
106.428	2.61
104.458	2.79
106.125	2.88
108.973	2.71
96.4516	2.72
99.8905	2.71
98.3893	2.67
105.477	2.77
96.8201	2.82
95.2821	2.82
101.393	2.72
94.2591	2.82
92.269	2.86
77.9843	2.88
100.766	2.68
88.563	2.66
95.943	2.68
100.069	2.72
106.593	2.96
99.0728	2.7
91.5692	2.68
79.232	2.97
93.9518	2.66
80.4452	2.65
114.292	2.83
88.9226	2.78
100.924	2.67
90.1348	2.91
86.2965	2.61
95.2473	2.99
91.5523	2.89
103.29	2.7
97.6484	2.72
101.01	2.74
95.6302	2.85
98.0832	2.58
108.441	2.68
93.7538	2.76
117.012	2.68
115.447	2.71
97.9146	2.87
110.43	2.67
97.9612	3.34
92.4379	2.7
112.242	2.87
106.037	2.66
106.337	2.8
101.703	2.81
103.831	2.67
97.2087	2.67
103.723	2.75
85.779	2.68
83.6297	2.81
96.6409	2.63
102.127	3
88.419	2.63
85.8466	2.73
103.505	2.61
93.805	2.93
94.7778	2.88
94.5458	2.64
90.3584	2.88
98.0576	2.93
91.5505	2.6
110.917	2.73
91.8654	2.83
92.3429	2.72
101.061	2.68
92.4519	2.67
106.288	2.68
109.214	2.68
99.4355	2.79
90.8113	2.7
100.819	2.94
91.6747	2.73
88.9145	2.59
101.079	2.77
107.484	2.57
101.067	2.77
99.2075	2.73
100.801	2.81
97.2207	2.69
103.465	2.75
90.2618	2.72
84.3431	2.9
86.7964	2.75
107.799	2.83
87.6847	2.79
79.6464	2.86
92.5896	2.75
104.081	2.76
96.1814	2.55
97.0042	2.67
111.399	2.62
105.962	2.57
98.8608	2.65
98.0287	2.69
95.6491	2.79
103.792	2.75
80.9063	2.84
83.9028	2.81
100.152	2.97
84.6394	2.69
91.2086	2.86
104.647	2.87
105.184	3.02
97.4249	2.78
91.1703	2.59
99.9982	3.02
94.8521	2.63
97.5804	2.6
94.9071	2.74
94.6373	2.88
106.766	2.75
114.749	2.82
103.512	3.37
105.374	2.84
107.605	2.66
95.0042	2.71
109.739	2.59
98.4364	2.71
76.7037	3
97.9265	2.74
101.755	2.76
83.027	2.72
98.7103	2.58
91.6794	2.77
94.5018	2.69
100.629	2.58
93.4246	2.72
86.56	2.68
76.2829	2.53
80.3141	2.73
96.9464	2.63
90.3242	2.76
97.1514	2.83
105.471	3.03
99.0905	2.66
97.9778	2.81
115.495	2.86
88.1554	2.67
90.0652	2.73
68.7452	2.56
91.0427	2.66
94.0239	2.73
101.338	2.61
91.8613	2.78
95.5783	2.66
96.8651	2.6
76.7797	2.73
91.674	2.82
95.1367	2.62
95.1634	2.54
96.3982	2.75
88.282	2.72
88.7254	2.69
92.1518	2.62
93.5432	2.66
88.9213	2.83
101.052	2.86
103.993	2.66
94.3622	2.71
78.6502	2.88
93.7802	2.81
86.7943	2.86
107.911	2.69
109.641	2.61
93.2865	3.05
104.986	2.72
80.9524	2.91
91.3485	2.7
85.2032	2.8
105.07	2.86
92.7541	2.7
83.2248	2.81
91.167	2.65
87.0464	2.88
106.107	2.67
97.9653	2.86
73.0404	2.73
85.7813	2.86
107.526	2.66
98.1593	2.66
100.767	2.67
95.9487	3.01
101.058	2.79
90.0324	2.85
97.554	3.05
82.5988	2.95
92.9853	2.67
97.0293	2.68
71.045	2.74
95.4802	2.72
95.7261	2.56
95.1692	2.81
89.664	2.9
110.26	2.76
100.415	2.76
104.694	2.67
91.1275	2.67
97.0749	2.65
98.6949	2.78
93.7439	2.74
99.4672	3.01
97.5113	2.82
100.436	2.66
98.6487	2.79
103.358	2.69
99.8364	2.85
99.164	2.62
93.9043	2.81
100.722	2.79
96.4341	2.54
96.7243	2.91
88.8794	2.71
89.2322	2.66
114.698	2.8
97.3416	2.64
84.0512	2.67
105.145	2.66
72.7618	2.72
96.2651	2.61
109.288	2.93
101.739	2.71
88.4398	2.5
94.3414	2.87
106.199	2.72
90.1285	3.12
83.3063	2.64
98.6584	2.76
79.4147	2.68
90.2212	2.93
80.6712	2.56
87.1572	2.79
93.1461	2.83
97.2375	2.59
102.961	2.77
93.1892	2.66
93.8248	2.65
101.632	2.7
83.2825	2.93
95.8968	2.72
87.93	2.77
99.8793	2.81
101.716	2.72
96.3429	2.82
92.8211	2.66
90.6404	2.6
93.8685	3.22
105.963	2.65
101.501	2.78
100.265	2.88
91.5119	2.65
78.9561	3.06
111.009	2.7
95.2409	2.65
104.91	2.74
91.1861	3.01
93.8185	2.82
87.9712	2.59
94.6495	2.71
92.1919	2.74
95.6125	2.81
82.2672	2.71
100.438	2.76
97.7635	2.72
105.085	2.75
88.8355	2.88
101.702	2.64
109.337	2.94
110.532	2.81
82.7552	2.64
111.333	2.69
106.267	2.6
94.5338	2.71
95.941	2.69
88.2717	2.69
92.6826	2.7
96.7603	2.8
91.8546	2.85
100.5	2.61
87.9419	2.7
87.5738	2.78
96.3862	2.86
93.6283	2.68
79.1681	2.76
88.6711	2.77
93.6403	2.65
93.8553	2.72
91.2606	2.75
94.053	2.65
105.839	2.81
92.9778	2.8
96.7661	2.74
75.0165	2.77
89.3621	2.74
95.9876	2.66
107.029	2.96
113.457	2.76
99.1674	2.65
96.4104	2.76
100.665	2.71
91.7158	2.59
101.988	2.64
98.3421	2.85
99.6906	2.66
105.338	2.58
89.6368	2.6
87.3552	2.68
98.4443	2.71
93.8828	2.78
108.408	2.8
96.6255	2.63
91.4067	2.54
85.8975	2.66
96.2928	2.94
94.4935	2.59
91.6758	2.66
91.4911	2.61
91.136	3.05
96.9754	2.65
83.9817	2.7
96.815	2.97
87.613	2.69
74.7392	2.66
80.5842	2.77
104.891	2.6
87.8394	2.78
86.5512	2.74
84.9545	2.67
100.682	2.96
117.862	2.76
106.868	2.78
90.6701	2.88
88.8161	2.9
97.2862	2.72
102.966	2.94
108.602	2.7
99.1735	2.62
91.8129	2.93
100.379	2.79
104.226	2.64
82.0902	2.69
80.74	2.7
92.1845	2.77
91.9878	2.81
106.472	2.65
96.4476	2.74
103.305	2.8
92.4451	2.98
91.0254	2.76
91.543	2.86
92.4566	2.95
86.3199	2.8
102.466	2.54
94.0857	2.73
90.4217	2.84
100.62	2.69
87.2911	2.6
85.0048	2.8
76.2888	2.66
97.5359	2.7
105.559	2.74
79.2518	2.87
80.5898	2.73
96.8036	2.73
90.0353	2.92
91.0809	2.7
94.8615	2.72
97.9692	2.56
84.2374	2.9
97.6657	2.97
92.5618	2.65
101.302	2.83
104.18	2.62
99.8457	2.76
88.4714	2.82
95.1984	2.87
100.527	2.82
89.8832	2.74
101.34	2.84
97.2417	2.68
111.449	2.76
87.0832	2.91
111.532	2.73
104.236	2.71
94.6639	2.58
99.8095	2.6
82.8592	2.89
88.5762	2.85
74.6208	2.59
85.0466	2.63
94.984	2.61
95.646	2.78
86.4784	2.8
88.9965	2.72
96.9339	2.65
96.0036	2.64
97.4893	2.75
99.885	2.77
107.384	2.61
117.209	2.69
104.099	2.72
101.887	2.63
96.6215	2.51
103.473	2.73
98.1617	2.78
85.538	2.8
97.6403	2.84
79.2757	2.64
78.7979	2.73
102.452	2.77
91.6222	2.62
98.1664	2.62
89.5884	2.83
96.5105	2.61
98.0763	2.61
101.509	2.8
103.873	2.94
105.515	2.74
91.5161	2.89
85.7725	2.66
86.5423	2.85
114.615	2.49
95.7859	2.93
105.744	2.83
89.2833	2.77
93.253	2.69
106.749	2.73
100.898	2.63
101.1	2.65
94.6415	2.73
83.8634	2.74
96.285	2.58
97.3663	2.66
77.3971	2.66
91.6619	2.66
92.075	2.75
89.1503	2.76
79.2553	2.68
84.8049	2.62
88.5116	2.63
89.8009	2.65
74.0858	2.73
86.125	2.71
104.308	2.48
95.7291	2.9
85.8814	2.59
103.283	2.7
96.2676	2.8
85.7275	2.9
79.5952	2.8
109.567	2.75
95.8576	2.93
86.6628	2.8
92.0134	2.79
108.248	3.05
94.0256	2.92
93.5636	2.98
106.753	2.71
79.31	2.77
88.5916	2.64
83.2477	2.66
100.755	2.68
88.7337	3.33
80.8782	2.88
85.6309	2.79
86.737	2.62
85.347	2.53
77.1611	2.72
87.1501	2.68
98.9463	2.59
98.4442	2.6
86.5327	2.65
95.9555	2.69
92.5305	2.85
100.267	2.67
91.3776	2.74
100.884	2.79
91.77	2.77
90.0987	2.71
85.5379	2.85
92.673	2.74
80.2399	2.61
83.6776	2.6
103.471	2.73
90.1015	2.6
108.193	3.02
82.3761	2.67
99.0782	2.8
89.9898	2.87
95.4865	2.79
102.32	2.77
73.5331	2.83
102.331	2.79
80.1615	2.72
84.0537	2.68
82.53	2.55
98.6869	2.68
86.6105	2.65
103.786	2.75
94.4005	2.69
91.4574	2.56
95.1129	2.67
83.7821	2.89
87.5867	2.81
117.66	2.7
94.9647	2.69
93.0248	2.74
95.3596	2.8
105.353	2.63
89.1571	2.68
87.3018	2.56
87.5368	2.58
116.159	2.55
74.2589	2.7
78.2251	2.65
79.8215	2.59
101.368	2.83
96.755	2.8
113.482	2.66
101.102	2.72
94.7901	2.64
95.0699	2.83
89.0479	2.98
96.9209	2.51
91.8222	2.71
103.666	2.59
107.676	2.59
93.6858	2.83
90.0441	2.75
94.1904	2.57
67.0266	2.74
110.953	2.64
93.3898	2.53
88.5658	2.55
84.6471	2.63
92.1323	2.86
99.0696	2.65
89.1883	2.62
82.1374	2.53
78.9075	2.71
103.773	2.79
80.8663	2.61
99.1306	2.69
83.5869	2.77
93.0734	2.57
90.7576	2.73
100.242	2.73
85.8269	2.52
93.3211	2.7
94.3745	2.73
97.8775	3
95.8555	2.54
100.352	2.73
90.9224	2.6
100.734	2.79
94.8835	2.63
95.1245	2.7
95.9424	2.76
90.1881	2.65
90.3084	2.64
99.7569	2.62
98.7192	2.54
89.208	2.76
85.1577	2.61
90.3809	2.5
84.9832	2.7
90.1911	2.74
97.2798	2.58
76.0056	2.52
80.4043	2.63
76.1199	2.56
102.532	2.74
82.4676	2.59
75.4898	2.61
102.151	2.71
94.3926	2.73
88.8623	2.68
102.845	2.6
90.6865	2.65
107.506	2.68
96.9069	2.7
94.5593	2.71
92.6825	2.55
90.5893	2.68
97.8814	2.63
90.7825	2.63
76.4524	2.69
81.2295	2.65
77.6278	2.81
92.2892	2.49
107.039	2.64
111.134	2.65
82.7596	2.54
106.056	2.76
92.6404	2.75
91.0505	2.54
93.1915	2.75
104.221	2.89
93.6307	2.73
92.7484	2.69
105.584	2.72
103.159	2.54
94.0456	2.71
106.98	2.8
110.878	2.81
100.359	3.11
103.656	2.58
99.5052	2.63
98.5591	2.7
106.658	2.61
104.908	2.89
98.7181	2.59
98.1607	2.81
112.825	2.72
101.086	2.66
77.4585	2.59
79.9889	2.8
104.232	2.71
87.9816	2.8
80.2274	2.7
87.7557	2.55
92.6179	2.71
84.9331	2.65
97.2157	2.83
79.3881	2.58
86.2505	2.51
96.6476	2.94
87.4035	2.69
94.9394	2.6
92.418	2.62
88.8775	2.61
98.2864	2.63
65.534	2.67
104.766	2.8
91.5679	2.58
94.233	2.69
99.8286	2.7
83.7503	2.66
91.6143	2.68
71.7101	2.85
102.311	2.71
96.7285	2.76
88.072	2.67
87.484	2.86
98.3288	2.82
91.1047	2.6
99.1451	2.71
92.9209	2.85
92.4319	2.6
91.409	2.56
103.6	2.83
83.2545	2.69
94.0967	2.64
93.9781	2.68
87.7673	2.71
97.8951	2.54
74.2209	2.79
95.0306	2.77
88.6381	2.76
100.426	2.61
97.1075	2.78
93.8232	2.73
79.1372	2.62
98.1515	2.6
97.0807	2.72
89.4155	2.69
89.0758	2.81
87.3044	2.78
102.316	2.78
83.1058	2.67
111.983	2.8
81.012	2.63
72.986	2.7
96.906	2.55
98.4804	2.91
94.3545	2.84
89.0748	2.61
97.8685	2.69
91.4198	2.68
89.5007	2.67
91.4165	2.8
81.7453	2.69
86.4507	2.64
90.4718	2.8
101.023	2.67
87.5308	2.58
106.097	3.15
92.6591	2.81
97.7905	2.83
106.335	2.58
108.447	2.7
105.713	2.86
95.4209	2.96
91.9493	2.79
96.0135	2.93
86.8933	3.02
100.309	2.49
97.5577	2.91
105.177	2.66
96.215	2.74
91.5941	2.64
96.4975	2.72
89.4993	2.84
95.8929	2.6
92.614	2.86
64.1639	2.52
95.1174	2.74
96.4984	2.79
102.712	2.62
108.255	3.01
99.3594	2.56
92.8453	2.75
96.8387	2.97
83.761	2.61
104.825	2.69
103.131	2.75
93.5486	2.77
86.8097	2.71
93.8145	2.77
93.2634	2.8
78.984	2.82
101.399	2.72
81.7871	2.74
106.246	2.75
99.5025	2.78
85.0227	2.96
71.4468	2.61
101.187	2.69
106.028	2.56
101.939	2.72
94.9452	2.84
93.6272	2.76
112.634	2.61
74.5846	2.61
103.823	2.84
91.7935	2.63
90.2189	2.95
82.9847	2.79
92.1604	2.91
100.633	2.88
84.6658	2.86
91.3991	2.77
101.795	2.97
85.086	2.47
97.6679	2.74
92.8588	2.75
73.1581	2.62
102.418	2.61
91.3063	2.68
92.042	2.71
82.0323	2.54
92.6176	2.67
97.9387	2.65
105.249	2.63
105.767	2.61
85.9012	2.63
89.1469	2.67
81.7226	2.81
75.2952	2.75
99.1406	2.87
102.642	2.86
91.4304	3.15
94.051	2.73
89.9377	2.69
104.969	2.76
82.7984	2.89
97.606	2.65
94.1028	2.56
97.8931	2.64
93.6166	2.61
82.7716	2.6
82.3865	2.64
85.77	2.52
87.2785	2.55
102.101	2.59
97.9892	2.65
85.151	2.65
79.903	2.78
[truncated: 148,004 more rows]

## Sheet: Figure 4b
Distance (Å)	RDF (E14A)
0	0
0.02	0
0.04	0
0.06	0
0.08	0
0.1	0
0.12	0
0.14	0
0.16	0
0.18	0
0.2	0
0.22	0
0.24	0
0.26	0
0.28	0
0.3	0
0.32	0
0.34	0
0.36	0
0.38	0
0.4	0
0.42	0
0.44	0
0.46	0
0.48	0
0.5	0
0.52	0
0.54	0
0.56	0
0.58	0
0.6	0
0.62	0
0.64	0
0.66	0
0.68	0
0.7	0
0.72	0
0.74	0
0.76	0
0.78	0
0.8	0
0.82	0
0.84	0
0.86	0
0.88	0
0.9	0
0.92	0
0.94	0
0.96	0
0.98	0
1	0
1.02	0
1.04	0
1.06	0
1.08	0
1.1	0
1.12	0
1.14	0
1.16	0
1.18	0
1.2	0
1.22	0
1.24	0
1.26	0
1.28	0
1.3	0
1.32	0
1.34	0
1.36	0
1.38	0
1.4	0
1.42	0
1.44	0
1.46	0
1.48	0
1.5	0
1.52	0
1.54	0
1.56	0
1.58	0
1.6	0.001
1.62	0.001
1.64	0.002
1.66	0.002
1.68	0.003
1.7	0.003
1.72	0.004
1.74	0.004
1.76	0.004
1.78	0.004
1.8	0.004
1.82	0.005
1.84	0.005
1.86	0.005
1.88	0.005
1.9	0.004
1.92	0.004
1.94	0.004
1.96	0.004
1.98	0.004
2	0.004
2.02	0.003
2.04	0.003
2.06	0.003
2.08	0.003
2.1	0.003
2.12	0.003
2.14	0.003
2.16	0.003
2.18	0.002
2.2	0.002
2.22	0.002
2.24	0.002
2.26	0.002
2.28	0.002
2.3	0.002
2.32	0.002
2.34	0.002
2.36	0.002
2.38	0.002
2.4	0.002
2.42	0.003
2.44	0.003
2.46	0.003
2.48	0.003
2.5	0.003
2.52	0.003
2.54	0.003
2.56	0.004
2.58	0.004
2.6	0.005
2.62	0.005
2.64	0.006
2.66	0.006
2.68	0.007
2.7	0.007
2.72	0.007
2.74	0.007
2.76	0.007
2.78	0.007
2.8	0.008
2.82	0.007
2.84	0.008
2.86	0.008
2.88	0.008
2.9	0.008
2.92	0.007
2.94	0.007
2.96	0.007
2.98	0.007
3	0.007
3.02	0.008
3.04	0.008
3.06	0.007
3.08	0.007
3.1	0.007
3.12	0.007
3.14	0.007
3.16	0.007
3.18	0.007
3.2	0.007
3.22	0.007
3.24	0.007
3.26	0.007
3.28	0.007
3.3	0.008
3.32	0.007
3.34	0.007
3.36	0.007
3.38	0.008
3.4	0.008
3.42	0.008
3.44	0.008
3.46	0.008
3.48	0.008
3.5	0.008
3.52	0.008
3.54	0.008
3.56	0.008
3.58	0.008
3.6	0.009
3.62	0.009
3.64	0.009
3.66	0.009
3.68	0.009
3.7	0.009
3.72	0.009
3.74	0.009
3.76	0.01
3.78	0.01
3.8	0.01
3.82	0.01
3.84	0.01
3.86	0.01
3.88	0.011
3.9	0.011
3.92	0.011
3.94	0.011
3.96	0.01
3.98	0.011
4	0.011
4.02	0.011
4.04	0.011
4.06	0.011
4.08	0.011
4.1	0.011
4.12	0.011
4.14	0.01
4.16	0.01
4.18	0.011
4.2	0.01
4.22	0.01
4.24	0.01
4.26	0.01
4.28	0.01
4.3	0.01
4.32	0.011
4.34	0.01
4.36	0.01
4.38	0.01
4.4	0.01
4.42	0.01
4.44	0.011
4.46	0.01
4.48	0.011
4.5	0.01
4.52	0.011
4.54	0.011
4.56	0.011
4.58	0.011
4.6	0.011
4.62	0.011
4.64	0.011
4.66	0.011
4.68	0.011
4.7	0.011
4.72	0.011
4.74	0.011
4.76	0.011
4.78	0.011
4.8	0.012
4.82	0.011
4.84	0.011
4.86	0.011
4.88	0.011
4.9	0.011
4.92	0.011
4.94	0.011
4.96	0.011
4.98	0.012
5	0.011
5.02	0.011
5.04	0.011
5.06	0.011
5.08	0.011
5.1	0.012
5.12	0.012
5.14	0.011
5.16	0.011
5.18	0.011
5.2	0.011
5.22	0.011
5.24	0.011
5.26	0.011
5.28	0.011
5.3	0.011
5.32	0.011
5.34	0.011
5.36	0.011
5.38	0.011
5.4	0.011
5.42	0.011
5.44	0.011
5.46	0.011
5.48	0.011
5.5	0.011
5.52	0.011
5.54	0.011
5.56	0.011
5.58	0.011
5.6	0.011
5.62	0.011
5.64	0.011
5.66	0.011
5.68	0.011
5.7	0.011
5.72	0.011
5.74	0.011
5.76	0.011
5.78	0.011
5.8	0.011
5.82	0.011
5.84	0.011
5.86	0.011
5.88	0.011
5.9	0.011
5.92	0.011
5.94	0.011
5.96	0.011
5.98	0.011
6	0.011
6.02	0.011
6.04	0.011
6.06	0.011
6.08	0.011
6.1	0.011
6.12	0.011
6.14	0.011
6.16	0.011
6.18	0.011
6.2	0.011
6.22	0.011
6.24	0.011
6.26	0.011
6.28	0.011
6.3	0.011
6.32	0.011
6.34	0.011
6.36	0.011
6.38	0.011
6.4	0.011
6.42	0.011
6.44	0.012
6.46	0.011
6.48	0.011
6.5	0.011
6.52	0.012
6.54	0.011
6.56	0.012
6.58	0.012
6.6	0.012
6.62	0.012
6.64	0.012
6.66	0.012
6.68	0.012
6.7	0.012
6.72	0.012
6.74	0.012
6.76	0.012
6.78	0.012
6.8	0.012
6.82	0.012
6.84	0.012
6.86	0.012
6.88	0.012
6.9	0.012
6.92	0.012
6.94	0.013
6.96	0.013
6.98	0.013
7	0.013
7.02	0.013
7.04	0.013
7.06	0.013
7.08	0.013
7.1	0.013
7.12	0.013
7.14	0.014
7.16	0.014
7.18	0.014
7.2	0.014
7.22	0.014
7.24	0.014
7.26	0.014
7.28	0.014
7.3	0.014
7.32	0.015
7.34	0.015
7.36	0.015
7.38	0.015
7.4	0.015
7.42	0.015
7.44	0.015
7.46	0.015
7.48	0.015
7.5	0.016
7.52	0.016
7.54	0.016
7.56	0.016
7.58	0.016
7.6	0.016
7.62	0.016
7.64	0.016
7.66	0.016
7.68	0.016
7.7	0.017
7.72	0.017
7.74	0.017
7.76	0.017
7.78	0.017
7.8	0.017
7.82	0.017
7.84	0.017
7.86	0.017
7.88	0.018
7.9	0.018
7.92	0.018
7.94	0.018
7.96	0.018
7.98	0.018
8	0.018
8.02	0.018
8.04	0.018
8.06	0.018
8.08	0.019
8.1	0.019
8.12	0.019
8.14	0.019
8.16	0.019
8.18	0.019
8.2	0.019
8.22	0.019
8.24	0.019
8.26	0.02
8.28	0.019
8.3	0.02
8.32	0.02
8.34	0.02
8.36	0.02
8.38	0.02
8.4	0.02
8.42	0.02
8.44	0.02
8.46	0.02
8.48	0.02
8.5	0.02
8.52	0.02
8.54	0.02
8.56	0.02
8.58	0.02
8.6	0.02
8.62	0.02
8.64	0.02
8.66	0.021
8.68	0.021
8.7	0.02
8.72	0.021
8.74	0.021
8.76	0.02
8.78	0.02
8.8	0.021
8.82	0.021
8.84	0.021
8.86	0.021
8.88	0.021
8.9	0.021
8.92	0.021
8.94	0.021
8.96	0.021
8.98	0.021
9	0.021
9.02	0.021
9.04	0.021
9.06	0.021
9.08	0.021
9.1	0.021
9.12	0.021
9.14	0.021
9.16	0.021
9.18	0.021
9.2	0.021
9.22	0.021
9.24	0.021
9.26	0.021
9.28	0.021
9.3	0.021
9.32	0.021
9.34	0.021
9.36	0.021
9.38	0.021
9.4	0.021
9.42	0.021
9.44	0.021
9.46	0.021
9.48	0.021
9.5	0.02
9.52	0.021
9.54	0.02
9.56	0.02
9.58	0.02
9.6	0.02
9.62	0.02
9.64	0.02
9.66	0.02
9.68	0.02
9.7	0.02
9.72	0.02
9.74	0.02
9.76	0.02
9.78	0.02
9.8	0.02
9.82	0.02
9.84	0.02
9.86	0.02
9.88	0.02
9.9	0.02
9.92	0.02
9.94	0.02
9.96	0.02
9.98	0.02
10	0.02

## Sheet: Figure 4d
Trp63A Chi2 (deg)	Distance (Å)
-46.1967	6.09
-57.2172	6.43
-77.5959	6.32
-54.1315	6.38
-59.4759	6.54
-36.7584	6.3
-58.1557	6.25
-59.2068	6.11
-59.6722	5.96
-50.124	6.02
-56.2747	6.07
-54.8877	6.26
-44.6675	6.28
-63.4882	6.4
-63.2044	5.9
-40.4199	6.11
-61.4019	6.41
-50.4388	6.36
-69.4832	6.28
-48.5892	6.12
-60.6978	6.09
-41.3717	5.52
-60.8039	6.71
-78.689	6.52
-45.8512	5.76
-87.2837	6.63
-55.9907	5.82
-39.3505	6.12
-60.5642	6.45
-61.8991	6.3
-66.2496	6.63
-73.0084	6.06
-60.7533	5.85
-46.7058	6.29
-54.8616	6.14
-25.0078	6.13
-54.6291	5.97
-71.5419	6.36
-66.706	6.31
-54.5187	5.81
-70.9718	6.16
-61.4258	6.68
-68.9343	6.12
-40.4367	6.19
-65.3004	6.42
-49.214	5.81
-68.2107	6.16
-79.9779	6.53
-61.0493	5.83
-62.6394	6.25
-43.0779	6.37
-58.1221	6
-46.6509	6.08
-52.7047	6.26
-45.9915	5.83
-33.5197	6.26
-57.2157	6.11
-69.5073	6.44
-62.5773	5.67
-43.1134	6.59
-64.7982	5.76
-48.8212	6.04
-50.597	6.09
-55.5801	6.08
-74.7248	6.53
-44.6986	6.21
-47.9629	6.45
-60.7393	6.22
-63.5942	6.49
-50.7053	5.91
-43.8902	5.91
-59.7306	6.07
-50.7785	6.29
-32.035	6.31
-43.0943	5.97
-42.645	5.76
-41.4045	5.58
-54.5169	6.06
-46.907	6.01
-44.6999	6.11
-49.1923	6.62
-76.222	6.31
-39.2897	6.23
-43.6681	6.05
-43.7183	6.02
-63.2374	6.75
-43.3727	6.28
-52.3891	5.91
-69.5754	5.55
-55.8141	6.19
-65.8163	6.38
-43.233	6.08
-52.7957	6.38
-63.1122	6.11
-44.2022	6.15
-54.1161	6.5
-56.6474	6.23
-75.2937	6.38
-60.0661	6.58
-68.1277	6.07
-34.2056	6.31
-71.9387	6.1
-48.4208	6.31
-55.659	6.1
-28.7324	6.17
-58.8907	5.82
-63.7917	6.17
-52.6628	5.89
-49.3125	6.24
-70.2498	6.28
-54.7711	6.48
-70.4624	6.04
-69.2541	6.41
-58.1337	5.93
-55.1806	6.44
-51.6969	6.24
-46.8114	6.28
-62.2425	5.92
-47.2094	6.18
-57.6628	6.62
-60.9193	6.22
-56.7857	5.85
-58.2417	5.95
-76.0467	6.14
-62.2938	6.01
-64.1575	5.85
-44.1213	5.81
-47.904	6.37
-52.5432	6.08
-46.0103	6.22
-87.0398	6.27
-49.9419	5.46
-60.6748	6.38
-53.1141	6.1
-64.9359	6.04
-51.2886	5.69
-40.6828	6.18
-38.8524	5.81
-30.8341	6.08
-39.0882	6.05
-43.9962	6
-52.3629	5.88
-48.2373	6.16
-63.387	6.43
-51.9641	6.05
-28.477	6.04
-58.825	6.2
-57.8156	6.19
-63.084	6.34
-66.996	5.46
-48.8709	6.15
-62.1956	6.42
-48.8427	5.51
-50.5223	6.5
-61.1734	6.17
-40.3692	5.95
-60.4456	5.78
-59.5339	6.36
-52.5591	6.01
-45.6259	6.21
-80.6295	6.21
-59.1476	6.33
-37.1125	6.08
-64.6092	6.29
-51.3187	6.23
-12.4594	5.8
-29.6675	6.37
-43.0978	6.08
-63.0422	6.39
-44.9169	5.9
-57.8153	6.26
-46.3808	5.98
-39.2525	6
-37.2215	6.17
-66.7081	6.08
-55.9582	6.11
-52.359	6.28
-22.9181	5.96
-47.0379	6.22
-61.9338	5.91
-66.3913	6.14
-31.3387	5.97
-64.5336	5.79
-37.8258	6.58
-54.7108	6.47
-45.2534	5.95
-46.1319	6.02
-50.1917	6.07
-51.1096	5.97
-64.8796	6.31
-36.9522	6.03
-54.889	6.14
-56.734	6.42
-55.253	6.13
-57.3271	6.74
-65.449	6.36
-24.2958	5.99
-52.4883	5.93
-60.0322	6.3
-48.5603	5.89
-54.2353	6.19
-55.1293	6.52
-84.6393	6.24
-57.6854	5.82
-45.5365	6.38
-60.828	6.2
-32.1999	6.44
-55.6738	6.33
-71.9558	5.69
-64.0277	6.03
-48.0672	6.11
-64.7117	6.37
-56.5058	6.14
-64.1152	6.13
-27.4803	6.26
-63.2556	6.31
-53.0761	6.61
-46.5494	6.2
-42.3482	6.21
-50.9754	5.98
-40.2735	5.97
-23.33	6.6
-46.774	6.13
-32.7588	6.16
-63.9595	6.06
-77.9371	5.98
-45.4839	6.16
-50.0809	6.06
-52.9415	5.57
-35.2964	6.29
-49.421	5.95
-53.8722	5.73
-60.8375	6.34
-75.6127	6.26
-47.5626	6.48
-25.5271	6.37
-58.8022	6.34
-56.4765	6.04
-28.3178	6.33
-71.411	6.27
-66.4028	6.17
-69.9531	6.19
-51.3688	6.16
-69.7393	6.58
-29.7657	6.26
-45.8902	5.97
-38.464	5.68
-75.707	6.31
-75.5237	6.05
-36.5832	6.08
-52.1874	6.6
-40.6815	6.52
-53.7448	6.15
-56.9988	6.29
-53.3949	6.25
-34.9148	6.25
-40.3677	6.19
-63.4509	6.18
-38.6875	5.84
-47.3256	6.08
-56.539	6.29
-45.2003	6.03
-56.7356	6.21
-47.2399	5.7
-73.1029	6.29
-21.6931	6.34
-36.0029	6.27
-38.2599	6.35
-40.882	6.29
-63.3969	5.79
-47.5682	6.22
-45.0148	6.64
-46.8529	6.65
-66.7307	5.94
-82.51	5.89
-64.5794	6.45
-45.8823	6.14
-55.2901	5.94
-62.5665	5.91
-55.7589	6.32
-37.2451	5.72
-67.7354	6.49
-69.0066	5.81
-34.5256	6.28
-40.8154	6.22
-64.2543	6.19
-35.6936	6.16
-35.7151	6.24
-66.5863	6.35
-63.4069	6.24
-22.5957	6.03
-55.2611	5.94
-50.8668	6.16
-34.5975	6.01
-75.222	6.51
-64.9716	5.94
-60.2231	6.23
-71.0577	6.28
-34.0016	5.93
-46.7469	5.91
-48.0197	6.27
-45.7433	5.62
-42.4874	6.08
-48.8941	6.35
-73.4026	6.66
-70.9547	6.07
-74.0353	6.18
-52.5046	6.34
-46.3013	5.83
-71.3846	6.04
-29.468	6.2
-46.2636	6.17
-54.2255	5.72
-61.0844	6.06
-79.7528	6.6
-33.028	6.4
-69.8866	6.24
-44.1644	6.49
-65.3992	6.21
-86.2987	6.16
-57.6447	6.18
-56.4922	6.05
-53.8868	6.12
-53.2131	6.02
-29.9542	5.94
-38.6558	6.54
-60.3556	5.95
-65.0868	6.65
-45.134	5.88
-54.0895	5.91
-67.5333	6.24
-57.1344	6.1
-45.7326	5.77
-55.227	6.1
-39.8625	5.84
-63.0197	6.23
-61.6825	6.62
-74.4688	5.91
-47.6633	6.37
-51.7996	6.26
-48.0455	6.15
-51.7146	6.29
-44.5172	6.21
-56.2302	6.34
-24.7031	6.17
-53.5269	6.55
-36.9488	6.1
-63.8651	5.8
-74.1068	6.22
-37.2236	6.02
-46.341	6.63
-72.9057	6.19
-31.2804	6.12
-54.0943	6.36
-62.37	6.21
-63.6489	6.5
-50.0421	6.34
-44.0599	8.06
-58.1715	6.58
-44.7204	6.02
-42.2264	6.32
-41.4063	6.18
-51.2752	6.78
-55.8487	6.24
-58.7027	6.2
-59.273	6.28
-43.0636	5.76
-47.512	5.55
-54.9508	6.11
-47.4699	5.78
-39.7503	6.1
-66.6765	5.84
-49.5283	5.85
-29.9828	6.02
-46.3996	6.35
-47.6333	5.86
-58.7877	6.33
-57.1118	6.18
-57.4926	6.2
-45.123	6.08
-55.275	6.34
-33.1574	6.1
-35.5343	6.43
-76.1017	6.21
-52.3655	6.46
-74.2293	6.05
-52.1279	5.97
-64.754	6.09
-46.048	5.91
-39.4639	5.84
-67.7457	6.34
-62.39	6
-64.1028	5.85
-60.5044	6.67
-21.4648	5.88
-48.7254	6.48
-40.6551	6.19
-46.1016	5.87
-35.7019	6.04
-35.2725	6.21
-43.5782	6.09
-52.093	5.97
-73.568	5.54
-58.1935	6.57
-34.6474	6.13
-77.1163	6.33
-78.1357	6.69
-41.6219	6.6
-58.1017	6.17
-45.4109	5.6
-30.9634	5.91
-46.781	6.31
-34.4929	6.06
-33.9551	6.66
-28.9173	6.14
-61.2754	6.2
-51.1986	6.06
-50.9395	6.27
-76.6674	6.46
-44.6279	5.86
-40.2023	5.76
-40.9708	6.36
-46.5235	6.31
-55.6885	6.26
-51.744	5.89
-56.956	5.72
-51.0374	6.02
-43.631	6.08
-33.6192	6.34
-54.8848	6.12
-49.307	6.05
-56.529	5.92
-44.4715	6.23
-51.6287	6.11
-60.6633	6.01
-51.9765	6.22
-35.9131	6.2
-55.1962	6.05
-26.4662	5.92
-64.921	6.1
-51.598	6.18
-48.8563	5.75
-17.2507	5.87
-69.7961	6.02
-51.7407	6
-64.0765	6.39
-61.3198	5.8
-60.0591	6.4
-55.3275	6.19
-48.5297	6.11
-49.6802	5.76
-57.4463	6.21
-28.2649	5.92
-70.0162	5.99
-73.8805	6.41
-29.2429	6.2
-69.7725	5.98
-54.6849	6.17
-49.0183	6.15
-41.8869	6.06
-73.3769	5.95
-56.477	6.05
-61.2249	6.19
-25.7653	5.8
-36.351	6.54
-37.2688	5.98
-56.1713	6.34
-45.7474	6.07
-50.101	6.26
-42.607	5.97
-38.4956	6.18
-42.8365	5.9
-45.8279	5.79
-65.3159	6.57
-67.0746	5.98
-43.1444	6.24
-49.9853	5.92
-51.2602	6.26
-59.8872	6.27
-37.2735	5.93
-41.6048	5.95
-33.7537	6.03
-67.2983	6.54
-54.3635	5.74
-44.2419	5.95
-77.3789	6.3
-38.1397	6.22
-38.4865	6.34
-27.6348	6.13
-56.4154	6.46
-29.4295	5.62
-60.3938	5.97
-46.6326	6.02
-35.909	5.68
-44.3109	6.32
-47.6432	6.37
-54.819	6.54
-52.1098	5.76
-29.7233	5.93
-38.1584	5.79
-46.8154	5.9
-50.1726	6.15
-45.5184	5.97
-60.4558	6.15
-61.4231	6.07
-45.8382	6.26
-29.2479	6.14
-20.6344	6.02
-46.7499	6
-29.673	5.81
-62.605	6.24
-46.9894	5.87
-52.8002	6.36
-60.7716	6.01
-38.7331	6.19
-49.43	6.2
-35.6565	6
-79.0216	5.77
-70.1554	6.15
-34.0718	6.1
-84.0053	6.44
-49.6845	6.09
-26.2835	6.03
-29.387	6.08
-44.4391	6.05
-42.491	6.44
-55.8195	5.94
-40.8683	6.15
-47.7426	6.46
-34.5069	5.72
-34.1369	6.29
-51.4582	5.9
-63.3172	6.54
-46.4736	6.16
-42.2241	5.82
-74.1745	5.76
-39.6943	5.93
-46.9967	6.01
-42.6211	6
-50.3044	5.97
-52.0949	6.26
-47.8877	6.58
-52.7379	6.15
-67.1092	5.93
-54.2825	6.03
-42.5591	5.79
-36.7201	5.8
-47.4969	6.65
-49.3711	6.02
-50.6832	6.16
-29.8549	5.88
-66.3726	6.37
-36.7023	6.51
-68.8548	6.12
-49.8788	5.97
-59.7165	5.94
-48.8448	6.29
-23.2368	6.09
-56.3127	5.96
-39.9257	6.13
-67.5145	6.17
-62.253	6.28
-28.8038	6.41
-45.9408	5.82
-30.1377	5.86
-54.22	6.12
-56.5549	6.62
-32.9644	6.22
-49.0358	6.48
-42.0543	5.81
-74.1967	5.9
-70.5078	6.18
-37.5687	5.83
-37.2116	6
-61.4706	6.33
-49.8654	6.16
-44.8166	5.84
-28.9249	6.39
-59.7864	6.08
-52.4057	5.91
-49.8674	6.17
-52.8171	6.57
-71.5721	6.84
-63.7988	6.34
-69.7044	6.65
-34.0345	6.11
-60.2862	6.42
-68.7918	6.39
-34.6627	6.07
-58.2027	5.97
-53.5034	5.84
-19.9652	6.45
-45.532	6.58
-51.3316	5.95
-40.0669	5.88
-56.8899	6.2
-66.1345	5.95
-43.8231	6.3
-69.4235	6.22
-21.5297	6.02
-57.3407	5.73
-28.625	6.07
-73.2711	6.11
-66.146	5.97
-49.1646	5.94
-60.4323	5.94
-66.7178	6.25
-61.5526	6.63
-35.0095	6
-57.7772	6.12
-56.5414	6.62
-48.9746	6
-48.2077	6.04
-77.9762	6.19
-69.5074	6.77
-14.3092	5.92
-63.4238	6.36
-36.5793	5.99
-52.3751	6.4
-40.5865	6.28
-77.1155	6.35
-64.5079	5.99
-49.0698	5.97
-31.3737	5.92
-29.4042	6.2
-67.9636	6.11
-68.885	6.41
-85.4374	6.57
-51.6927	6.26
-60.9097	6.49
-70.1823	5.55
-33.7509	6.07
-54.2339	6.41
-54.6335	6.15
-57.4631	6.01
-47.7183	5.81
-55.0913	5.72
-61.0913	6.22
-52.6185	6.29
-48.3487	6.51
-39.5264	6.57
-73.2192	6.32
-44.8755	6.3
-50.9708	6.11
-65.7522	6.46
-55.4676	6.72
-40.0303	6.12
-63.1737	5.94
-69.176	6.51
-42.9997	5.88
-44.7289	5.95
-61.0482	6.13
-61.298	5.95
-37.8609	6.46
-61.2811	6.7
-46.3175	5.75
-51.9884	5.71
-82.6768	5.76
-48.9448	6.16
-58.8274	5.95
-38.7396	6.01
-57.3375	5.77
-33.6822	6.19
-56.7239	6.15
-47.1593	6.55
-69.8942	6.14
-58.7359	6.32
-40.752	6.56
-41.5534	6.21
-67.0113	5.93
-69.0163	6.07
-61.8788	6.25
-44.5038	6.23
-45.0112	5.98
-43.9314	5.98
-54.7123	5.78
-30.4279	6.1
-51.4951	5.82
-42.5026	5.95
-40.5507	5.95
-19.0772	6.11
-47.6947	6.44
-60.9809	6.03
-53.1389	6.05
-55.8055	7.04
-55.0427	5.94
-61.5885	5.94
-72.3096	6.28
-61.6141	6.01
-46.3302	6.15
-74.8647	5.59
-48.2083	6.29
-40.1756	6.17
-49.2377	5.73
-39.6273	6.38
-51.7396	5.95
-54.7866	6.28
-71.6208	6.42
-56.8608	5.94
-59.4927	6.11
-55.132	6.2
-80.1818	6.19
-59.5729	6.34
-64.162	6.33
-46.4264	5.82
-53.23	5.74
-28.3018	6.33
-60.5575	6.34
-52.1896	6.15
-50.024	6.5
-34.772	6.1
-36.8119	6.11
-63.7194	6.88
-70.8854	5.85
-51.4916	6.68
-67.5147	5.7
-71.7595	6.95
-33.9047	6.35
-63.9625	6.21
-97.5271	5.8
-65.9345	6.04
-33.2398	5.67
-51.4103	6.56
-43.6431	5.89
-40.3706	5.91
-50.4652	6.39
-46.2915	6.17
-55.748	6.24
-59.883	6.33
-49.8632	6.55
-64.9247	6.35
-72.0051	6.12
-47.0743	6.13
-80.0366	6.61
-44.5737	6.06
-55.2335	6.15
-53.5551	6.1
-74.5599	6.11
-64.5924	5.91
-37.1682	6.52
-85.9683	6.18
-52.9863	6.46
-56.7603	6.84
-56.1313	6.11
-50.7486	6.54
-56.7443	7.14
-48.2066	6.24
-42.8831	6.37
-31.1956	6.16
-54.27	7.65
-75.2496	6.47
-26.6738	6.04
-40.3361	6.52
-41.6838	6.11
-66.3376	6.51
-56.7557	6.45
-55.1415	6.7
-58.9485	5.82
-30.1292	6.16
-33.289	6.46
-52.5484	6.05
-15.3512	6.01
-69.622	5.9
-75.8809	6.07
-58.9196	6.06
-34.0968	6.33
-62.1774	6.22
-40.5813	6.22
-37.2894	6.05
-39.4142	6.1
-48.2979	5.91
-45.3312	6.21
-57.0798	6.34
-12.218	6.41
-21.8236	6.09
-57.4608	6.14
-70.341	6.35
-58.9365	5.66
-46.2997	6.07
-39.3718	5.91
-41.7178	6.13
-31.525	5.91
-39.2196	6.02
-42.6976	5.95
-57.6467	6.11
-39.1365	6.11
-62.4891	5.63
-60.1645	6.35
-49.5336	6.1
-61.6373	6.43
-76.5843	6.2
-42.1933	6.22
-59.6386	5.93
-27.3166	6.2
-52.6059	5.89
-34.4005	6
-21.8781	6.18
-61.4795	5.78
-56.3101	5.52
-35.7258	6.67
-50.4238	6.21
-59.0674	6.11
-43.0521	6.02
-65.5109	6.09
-63.3208	5.97
-52.8236	6.3
-54.3635	5.89
-53.2368	6.51
-21.7005	6.02
-56.759	6.03
-52.145	6.31
-54.8963	6.15
-66.2856	6.82
-36.1839	5.93
-60.0307	6.97
-52.6726	6.31
-53.8319	6.58
-37.2764	5.79
-27.0707	6.47
-43.9265	6.01
-35.5749	5.68
-42.5859	6.14
-45.2362	5.97
-35.6969	6.3
-59.2221	6.46
-46.8395	6.4
-49.9983	5.69
-40.4513	6.02
-60.163	6.66
-42.4488	5.75
-55.7489	6.37
-50.8209	5.86
-78.4086	6.33
-60.3717	6.37
-62.2315	6.52
-49.477	6.23
-43.0136	6
-53.0621	5.86
-60.1373	6
-58.2475	6.56
-41.4142	5.96
-32.9516	6.16
-51.2267	6.16
-57.1038	6.48
-30.5058	5.8
-74.1977	6.48
-38.4331	5.85
-51.9497	6.14
-62.409	5.75
-60.4065	5.95
-40.5267	6.58
-64.7534	5.94
-73.4768	6.21
-40.3493	6.16
-55.2366	6.43
-25.028	6.24
-29.5792	6.15
-62.8728	6.76
-61.7472	6.43
-40.8337	6.18
-38.0281	5.64
-68.6146	6.3
-50.8131	6.1
-71.4706	6.46
-39.6519	5.83
-54.6232	6.28
-51.0272	6.05
-25.1896	6.67
-56.3827	5.97
-62.9499	5.87
-40.4523	6.01
-49.3888	5.99
-37.4104	5.84
-73.5593	5.9
-31.2571	6.47
-37.807	6.07
-21.3968	6
-15.5382	6.1
-44.0649	6.14
-54.7453	6.78
-47.2902	5.9
-46.2736	6.25
-45.8963	6.28
-48.9317	5.91
-76.4053	6.52
-56.2668	6.19
-33.7706	6.17
-58.2907	6.36
-58.2439	6.67
-36.0825	6.15
-60.3496	6.07
-36.6596	5.99
-29.6765	6
-56.3531	5.74
-46.6761	6.1
-56.5068	5.79
-46.0457	6.16
-53.8439	6.25
-64.8819	6.57
-53.8253	6.17
-69.5394	6.46
-53.3432	6.1
-56.0613	5.67
-42.1724	6.39
-51.4411	6.37
-71.4947	5.61
-64.8031	5.95
-58.3823	6.1
-81.2489	6.5
-57.7538	5.94
-55.6693	5.73
-55.9086	6.17
-60.8398	5.96
-62.1918	6.07
-60.0604	5.51
-70.9401	6.24
-32.7877	6.36
-58.0123	6.04
-5.73947	6.1
-53.5414	5.52
-58.9383	5.83
-38.3971	6
-56.2253	6
-21.1172	6.51
-15.9521	5.55
-63.7011	6.06
-56.2657	6.35
-69.1857	6.41
-40.0368	5.8
-65.2121	5.69
-47.5885	5.99
-69.0223	6.09
-52.6342	6.61
-57.5861	6.5
-60.4735	6.09
-50.0765	6.31
-42.3057	6.02
-53.1425	5.55
-54.4282	6.04
-53.7859	5.96
-68.9605	5.71
-71.0858	6.43
-2.53853	6.23
-54.6291	6.02
-59.8115	6.27
-62.5298	6.06
-42.3855	5.98
-39.5623	6.2
-38.4968	6.18
-60.5839	5.99
-19.643	6.29
-59.283	6.28
-51.1108	6.03
-38.0538	5.65
-59.9489	5.98
-58.4254	5.98
-39.1208	5.7
-63.7531	6.27
-49.4617	5.96
-24.6364	5.81
-52.0437	6.31
-15.9691	5.87
-41.0708	6.11
-36.3522	6.4
-27.9021	5.99
-31.6841	5.91
-28.2337	6.33
-59.4502	6.3
-55.7506	5.93
-37.3465	6.16
-19.3811	6.57
-57.3792	6.27
-59.7518	6.26
-46.5342	6.54
-49.6911	5.64
-59.044	6.12
-37.867	6.32
-52.5656	6.25
-52.475	5.74
-42.2143	6.11
-37.1753	6.45
-44.8065	6.79
-48.3932	5.9
-68.6524	6.6
-61.1811	6.47
-52.7765	5.91
-59.5082	6.24
-60.5841	6.21
-61.1504	5.93
-73.7613	5.99
-53.2842	6.49
-56.7669	5.66
-48.6334	6.48
-61.0811	6.04
-49.3143	6.15
-54.6878	6.9
-63.2974	6.45
-45.4277	6.35
-58.6424	6.07
-62.7984	5.88
-16.6568	5.85
-49.3154	5.95
-55.1484	6.68
-53.4059	6.61
-62.645	5.74
-47.0279	6.12
-64.3889	6.26
-50.2905	5.83
-70.5483	6.09
-37.3727	6.32
-54.1014	5.73
-40.5315	5.78
-62.65	5.94
-63.2196	6.24
-54.6727	6.65
-48.9801	6.27
-68.357	6.26
-45.0957	6.25
-61.4587	5.88
-41.9958	6.08
-61.0857	5.92
-36.2318	6.33
-49.8513	6.06
-62.683	6.44
-29.2823	6.11
-46.3875	6.29
-41.9622	6.41
-42.582	6.31
-27.0452	6.44
-65.8601	5.98
-52.7966	6
-27.8753	6.28
-26.2409	6.18
-49.9647	6.47
-31.3847	6.32
-36.6893	6.56
-63.8917	6.57
-54.1399	5.96
-69.8607	5.79
-59.7609	6.39
-58.4189	6.3
-39.9827	6.16
-60.2179	5.93
-52.4726	6.38
-35.4657	6.5
-46.4322	5.94
-82.8159	5.84
-36.132	5.82
-37.2953	6.02
-36.0869	6.4
-13.5943	5.65
-26.4784	6.12
-45.2391	6.53
-42.4699	5.92
-55.0375	5.88
-37.2316	5.82
-77.4979	6.32
-40.2314	5.83
-77.7307	6.55
-52.431	5.44
-51.5274	5.7
-64.4444	5.9
-62.3325	5.87
-37.7725	6.11
-50.1675	6.04
-47.5044	6.17
-67.8429	5.99
-65.5836	6.13
-45.1487	5.89
-78.5456	6.28
-65.1787	6.2
-64.0019	6.28
-46.1307	5.95
-60.5383	5.86
-66.2753	6.19
-71.6243	6.19
-59.2583	5.71
-55.0185	5.95
-81.2482	6.29
-42.6022	6.25
-68.843	5.97
-80.3828	6.06
-71.8646	5.6
-45.5133	6.11
-72.2356	5.87
-64.1431	6.4
-65.3621	6.18
-56.7165	6.33
-57.3533	6.49
-70.1511	6.12
-73.1539	6.36
-40.5911	6.18
-61.7108	6.28
-79.207	6.66
-58.0339	6.45
-67.2857	6.32
-66.4163	6.66
-47.642	5.76
-53.2628	5.97
-41.7423	6.64
-46.8537	6.35
-65.8227	6.18
-78.0059	6.4
-75.6346	6.55
-58.9068	5.94
-53.7292	6.06
-49.2765	6.24
-41.8274	6.17
-55.268	5.56
-39.3184	6.37
-46.8266	6.36
-69.4358	5.75
-72.3725	6.67
-53.1001	5.99
-47.3056	6.78
-37.2008	6.54
-45.1856	6.53
-60.2686	6.11
-54.0952	6.3
-46.2068	5.98
-69.2492	6.24
-54.3452	6.27
-41.7862	5.72
-68.1428	5.67
-69.7343	6.43
-46.3869	5.5
-60.4183	5.93
-56.8824	5.95
-39.8264	6.06
-59.084	6.4
-63.088	6.24
-30.3914	6.09
-78.5426	6.4
-53.2516	5.74
-67.162	5.89
-77.6981	5.9
-71.4479	6.16
-47.6248	6.22
-62.3184	6.54
-54.9219	6.64
-73.9472	6.86
-64.2924	6.49
-57.6303	6.31
-43.9335	6.34
-55.479	6.02
-54.8287	6.3
-53.6289	6.29
-52.0646	6.34
-58.5577	6.27
-50.7711	6.5
-60.1773	6.46
-54.1219	6.45
-44.5014	5.8
-83.8358	6.45
-41.9985	6.42
-58.9692	6.63
-76.9089	6.4
-74.8185	5.97
-58.9818	6.06
-54.6959	6.03
-40.1995	6.46
-42.1851	5.81
-53.7817	6.37
-56.4753	6.57
-48.1584	5.85
-68.9028	6.46
-63.1858	6.38
-46.6849	6.8
-63.6442	5.96
-60.8505	6.04
-66.8065	6.01
-61.2212	5.58
-63.4284	6.52
-64.0951	6.44
-67.1493	6.84
-73.2194	6.25
-72.1741	5.89
-53.5518	6.38
-57.3935	6.31
-81.3276	6.76
-68.2748	6.24
-36.3448	6.27
-57.4762	6.26
-46.4796	6.59
-46.5988	6.16
-49.0457	6.64
-50.5397	6.13
-54.67	6.18
-67.6848	6.17
-51.8584	6.43
-57.1226	6.3
-35.874	6.43
-51.2107	6.24
-31.603	6.1
-64.9513	6.66
-83.4106	6.22
-60.3881	6.07
-81.9784	6.31
-68.4953	6.42
-43.8036	5.98
-59.4976	6.73
-34.1672	6.16
-62.414	6.15
-37.9578	6.64
-55.8818	6.38
-39.9533	6.05
-69.9537	6.17
-54.703	5.82
-50.0394	6.15
-74.4764	6.74
-67.6683	6.57
-34.0187	6.49
-28.9076	6.08
-47.123	6.37
-61.5602	6.39
-49.4321	6.23
-69.3545	6.46
-84.2767	6.83
-51.5007	5.94
-61.7971	6.12
-53.54	6.39
-49.9063	6.61
-70.7249	5.92
-66.4193	6.32
-47.7135	6.06
-41.8854	6.33
-56.2716	5.88
-50.9762	6.48
-43.4624	6.12
-80.2192	6.27
-46.3408	6.16
-46.0372	6.96
-62.3904	5.98
-58.0967	6.27
-67.6172	6.03
-70.1161	6.33
-51.3498	5.57
-56.6638	6.15
-64.8935	6.3
-62.4641	6.61
-78.6841	6.37
-66.6614	6.37
-52.7883	6.13
-39.317	6.32
-56.4352	6.85
-82.6387	6.5
-43.4119	6.07
-45.277	6.46
-34.6469	5.97
-49.7528	6.3
-62.2592	5.41
-34.8446	6.37
-47.3084	5.93
-57.8817	5.82
-46.7526	6.13
-52.7727	6.65
-73.39	6.13
-72.4674	6.33
-42.1624	6.3
-49.7659	6.45
-56.8599	6.22
-82.4933	5.76
-35.2703	6.39
-77.5673	7.29
-80.4414	6.48
-48.9277	5.81
-51.8465	6.3
-59.0423	6.59
-59.7348	6
-67.2796	5.76
-47.473	6.32
-50.96	6.16
-64.5603	6.21
-74.0156	6.33
-72.3089	6.66
-56.3303	6.71
-53.918	6.42
-71.0248	6.6
-52.3149	6.8
-61.8863	5.99
-64.0808	6.11
-41.197	6.62
-51.4581	6.77
-56.0722	6.33
-61.19	6.21
-67.2624	6.3
-80.2502	6.53
-45.447	6.14
-60.4348	5.72
-82.1303	6.13
-57.3356	6.31
-70.8082	6.04
-60.3515	6.37
-67.041	6.22
-50.6267	6.12
-40.7117	6.15
-52.5858	5.92
-48.5937	5.92
-72.7615	6.03
-72.23	6.24
-67.3589	5.79
-35.1832	5.8
-64.815	6.36
-68.6418	6.49
-74.7416	6.07
-94.4906	6.81
-67.018	6.4
-62.6411	6.39
-61.8706	6.3
-66.861	6.04
-65.417	6.52
-70.1971	5.9
-67.6567	5.96
-66.9315	6.03
-65.6492	5.74
-84.3329	6.07
-97.2514	6.83
-76.9993	6.54
-66.6044	5.72
-59.9169	6.05
-90.8171	6.3
-71.1143	6.11
-45.1769	6.06
-43.0494	6.21
-82.874	6.22
-62.8651	6.52
-60.4498	6.29
-70.5736	6.17
-66.7414	6.14
-55.1726	5.65
-71.6944	6.15
-50.377	6.03
-47.9497	5.76
-65.572	5.98
-48.7136	6.07
-81.3312	6.24
-58.4505	5.9
-59.9815	6.24
-56.5432	6.45
-50.488	6.53
-63.9732	6.09
-85.1072	6.16
-28.3905	6.05
-70.3301	6.14
-63.4074	6.01
-61.4873	6.06
-44.8652	5.97
-56.8173	6.36
-68.2376	5.95
-52.9813	6.14
-54.7556	6.56
-56.9365	6.05
-30.5568	6.08
-56.9584	6.38
-68.9044	6.58
-71.4862	6.12
-83.3109	6.39
-65.7935	6.23
-37.0376	6.27
-55.5114	6.51
-53.3919	5.77
-52.1414	6.27
-59.4496	6.58
-52.2168	5.9
-40.7746	5.91
-54.7026	6.58
-62.2081	6.29
-49.4388	5.93
-37.8918	6.33
-63.2984	6.44
-79.7507	5.84
-39.0426	6.66
-65.1863	6.84
-50.1831	5.84
-64.0184	6.23
-53.516	6.35
-34.2907	6.03
-21.857	5.96
-68.0368	6.13
-37.0508	6.3
-58.9083	6.66
-52.2679	6.36
-63.1339	6.23
-64.8448	6.33
-70.2531	6.31
-12.7669	6.2
-58.0433	6.1
-56.0195	6.12
-48.606	6.37
-65.2042	6.12
-64.9251	5.98
-56.5241	6.63
-63.482	6.52
-44.6901	6.23
-45.3237	6.03
-58.845	6
-45.9943	5.96
-37.3287	6.26
-55.1409	6.28
-49.0257	6.22
-69.0357	6.52
-38.3572	6.15
-29.3586	6.19
-41.2726	6.15
-63.802	5.83
-59.0462	6.07
-54.7377	6.03
-48.1114	5.86
-38.9817	6.33
-38.2403	6.12
-47.8419	6.14
-44.0002	6.45
-19.8092	6.22
-43.6259	5.92
-79.5567	6.13
-67.2157	6.36
-51.7768	6.15
-37.0082	5.4
-49.9845	6.11
-35.2042	6.43
-41.1066	6.4
-41.0716	6.64
-47.6406	5.8
-50.1436	6.16
-51.3763	5.97
-24.7547	6.14
-22.9943	6.09
-15.488	6.14
-30.7517	5.84
-49.5914	5.68
-40.4668	6.42
-59.2433	6.35
-36.4239	5.95
-48.9506	6.4
-65.5417	6.06
-58.6694	6.04
-39.2545	6.51
-60.4084	5.8
-54.3033	5.93
-46.4643	5.9
-53.1668	5.75
-45.2738	6.3
-52.3641	6.19
-45.2414	6.13
-55.1678	5.87
-57.856	6.83
-30.5401	6.11
-59.1052	6.3
-43.0049	5.9
-64.7709	6.33
-25.2991	6.17
-52.5715	6.44
-68.3309	6.09
-26.218	6.37
-51.0009	6.51
-50.2849	6.05
-53.676	6.15
-55.3301	5.86
-58.3986	6.51
-55.341	6.41
-54.3213	5.81
-58.7097	5.52
-68.2151	6.42
-48.3134	6.13
-11.9462	6.27
-47.4812	5.96
-65.4001	6.02
-55.2655	6.63
-23.9138	5.52
-37.1037	6.16
-64.2922	6.05
-71.4043	6.32
-61.7439	5.87
-53.2668	6.26
-64.7362	6.36
-38.764	6
-71.2585	6.3
-39.2455	6.13
-76.5153	5.89
-43.8628	6.67
-24.7304	6.21
-64.4791	6.33
-48.7222	6.5
-50.0015	6.37
-56.6174	6.02
-67.5183	6.12
-35.307	6.24
-57.9249	6.22
-48.7528	6.77
-71.8257	6.49
-68.2893	6.11
-61.9477	6.48
-54.5878	6.44
-64.8814	6.47
-64.2852	6.6
-62.2898	6.36
-49.8101	6.26
-71.448	6.01
-43.0264	6.11
-45.9512	5.91
-67.6453	5.96
-56.3313	5.9
-66.8844	6.14
-40.4111	6.44
-60.479	6.28
-58.2733	6.23
-29.2781	5.96
-56.7066	6.38
-53.8729	5.9
-54.8221	6.2
-67.7918	6.63
-54.226	6.14
-48.369	5.96
-43.595	5.64
-42.88	6.33
-62.9444	6.24
-35.5774	6.34
-29.0087	6.34
-94.0765	6.19
-69.6477	6.48
-47.1479	5.98
-58.5588	6.53
-66.4798	6.1
-78.464	6.06
-62.682	5.61
-40.7772	5.85
-64.1387	6.62
-58.8827	5.95
-42.556	5.89
-36.6737	5.95
-41.95	6.04
-53.8923	6.32
-69.8804	6.14
-46.1168	6.13
-73.9829	5.92
-55.8801	6.2
-79.8492	5.88
-56.3018	6.31
-29.967	6.16
-29.965	6.15
-62.1506	6.12
-26.5775	5.96
-50.8497	6.14
-41.1147	5.9
-66.3923	5.86
-52.4807	6.11
-41.6496	6.26
-46.1063	6.36
-66.1082	6.39
-63.7217	6.18
-48.8191	6.52
-65.7389	6.82
-30.6231	6.23
-26.1112	6.4
-64.5716	5.68
-56.1643	6.47
-55.7234	6.21
-43.3918	6.41
-55.9142	6.53
-42.0708	6.16
-62.0645	6.39
-41.1687	6.21
-39.8334	6.22
-69.1129	6.35
-62.1524	6.26
-73.6808	6.29
-33.2233	6.32
-34.2805	5.94
-79.8875	6.4
-27.8179	5.89
-47.736	6.29
-64.0272	6.21
-50.5389	6.17
-64.2568	6.66
-38.2746	6.54
-55.559	6.24
-38.3404	5.97
-42.7722	6.65
-56.8017	6.79
-42.9888	6.31
-48.691	6.17
-32.0353	6.33
-66.6448	6.14
-31.2113	6.23
-53.3345	6.28
-64.2038	6.02
-49.2186	5.99
-50.3866	5.99
-50.2945	6.5
-59.5406	6.46
-33.2461	6.17
-40.1349	6.41
-54.2892	6.09
-35.1723	6.3
-56.4291	5.75
-23.1661	5.95
-39.6783	5.92
-51.0605	6.02
-44.7481	5.99
-55.1945	6.04
-43.6479	5.99
-33.358	5.98
-53.8439	5.96
-39.9878	6.25
-42.3529	6.11
-30.6408	5.95
-40.2049	6.31
-51.9309	6.24
-20.9715	6.52
-57.6544	5.86
-62.7316	5.87
-54.9043	6.3
-37.7572	6.08
-51.938	6.48
-31.2751	5.99
-67.4702	5.88
-54.8453	6
-57.829	6.56
-57.7738	6.29
-39.7202	6.38
-68.6453	5.77
-44.8169	5.91
-57.4836	6.01
-55.0801	6.42
-50.3932	6.04
-46.5883	6.15
-48.1747	5.93
-50.6932	6.33
-46.2775	6.28
-37.5483	6.28
-28.9668	5.92
-35.7661	5.95
-31.2716	6.48
-46.5837	6.34
-57.031	5.77
-52.2827	6.36
-61.8113	5.84
-59.6421	6.34
-55.6654	6.26
-71.5678	6.23
-38.3908	5.68
-56.4546	6.33
-51.6521	6.22
-36.34	6.05
-44.4321	6.21
-12.9839	6.09
-67.7997	6.11
-35.6817	5.74
-49.6387	5.85
-61.6832	6.13
-64.9605	5.91
-64.5264	5.73
-35.4171	6.26
-66.6531	5.85
-67.4313	5.9
-25.7946	6.02
-32.3512	5.92
-81.2314	6.68
-55.4374	5.64
-69.42	6.27
-56.0568	6.57
-37.6004	5.98
-19.4047	5.93
-24.809	6.31
-61.98	6.29
-30.8934	5.95
-62.0828	6.22
-55.2988	6.37
-71.5001	6.55
-54.0012	6.45
-36.5194	6.3
-56.062	6.27
-41.4073	6.19
-45.5288	6.41
-66.1955	7.15
-42.5734	6.43
-60.1165	6.05
-28.1575	5.9
-43.3953	6.15
-54.0507	6.05
-56.7856	6.44
-49.2465	5.83
-67.884	6.45
-60.3043	6.67
-24.4772	6.42
-42.2925	6.21
-55.3033	6.28
-34.6666	6.47
-54.3988	6.01
-71.0979	5.84
-6.59961	5.96
-52.7136	6.38
-61.6613	6.09
-33.0128	6.19
-42.0449	6.23
-45.4912	5.87
-38.8437	5.72
-70.6407	6.21
-68.7982	6.64
-52.1654	6.61
-51.4422	6.11
-59.591	6.36
-75.4775	5.99
-84.0966	6.42
-42.0816	6.2
-47.5174	5.91
-44.021	5.7
-67.3645	6.09
-40.2326	6.08
-53.379	5.97
-86.392	5.68
-49.6387	5.9
-55.1988	5.95
-55.4417	6.09
-66.5042	5.97
-52.2727	6.29
-48.8109	6.26
-33.8892	6.6
-34.7131	6.56
-61.9067	6.12
-46.0365	6.37
-65.4381	6.04
-71.8047	6.01
-65.5499	5.73
-62.5809	6.15
-57.8335	6.37
-65.0868	6.76
-46.2467	6.32
-44.3178	5.78
-20.5034	5.7
-27.4599	6.13
-41.6893	5.82
-37.9355	5.92
-52.6978	6.26
-39.3456	6.17
-59.4699	6.49
-55.1255	6.28
-64.2593	6.11
-47.0014	5.94
-48.4025	6.29
-63.8297	5.91
-58.9934	6.28
-64.2409	6.39
-60.0366	6.3
-58.6143	6.41
-51.7199	5.93
-53.1907	6.49
-38.4946	6.34
-60.8245	6.11
-48.2797	6.3
-44.8015	6.45
-61.4722	6.72
-69.7439	5.52
-51.624	5.75
-52.6243	5.94
-51.9157	6.16
-58.1129	6.13
-62.4345	6.02
-48.4417	5.85
-62.8395	5.9
-49.1115	5.99
-59.6747	6.24
-73.4187	6.32
-43.5347	6.16
-44.263	6.33
-52.1445	6.11
-66.6632	5.93
-58.3823	6.06
-47.0525	6.43
-62.4405	5.79
-57.3768	5.99
-62.1194	5.98
-54.9311	5.88
-54.2779	6.15
-69.9879	6.35
-66.9407	6.21
-55.6423	6.52
-42.1327	6.66
-66.814	6.26
-40.1365	6.55
-53.7818	6.45
-51.2281	6.36
-57.5522	5.7
-55.7504	5.79
-56.2952	6.41
-65.1038	6.37
-67.3381	5.77
-69.745	5.81
-68.8761	6.03
-84.6203	6.31
-96.7176	6.41
-75.9535	6.63
-68.6055	6
-88.3476	6.15
-77.6881	5.55
-77.9721	6.54
-83.5074	6.67
-76.5228	6.27
-72.4317	6.5
-76.6122	6.26
-78.8811	5.92
-72.9485	6.07
-63.6523	5.78
-55.6798	5.91
-65.3951	6.62
-83.2899	6.4
-87.2555	6.12
-87.237	6.25
-75.2431	6.36
-77.6162	6.25
-75.8619	6.04
-98.3003	6.02
-79.1455	6.67
-44.6527	6.21
-73.0551	6.54
-77.5663	5.7
-68.045	6.09
-80.0169	6.26
-80.4417	6.33
-87.5416	6.69
-80.4113	6.14
-89.8205	6.3
-79.5202	6.65
-51.3615	6.2
-56.5509	5.86
-70.7932	6.47
-62.8979	5.75
-84.6054	6.68
-90.6287	6.36
-88.3134	5.86
-80.3982	6.43
-85.5809	5.96
-76.7945	6.53
-89.0572	5.81
-76.0632	6.53
-85.4129	5.92
-64.8253	6.22
-80.3589	6.38
-76.9277	6.51
-78.2353	6.31
-71.3076	6.44
-64.0133	6.27
-73.9162	6.53
-55.6585	6.33
-65.0396	6.29
-75.7887	6.47
-67.5108	5.85
-63.9835	6.07
-82.8442	6.27
-83.5555	6.53
-76.468	6.05
-100.661	5.93
-85.9097	7.28
-82.1623	6.73
-79.889	6.34
-82.873	6.02
-92.963	6.37
-74.1338	6.66
-87.5665	6.41
-79.1123	6.33
-87.3689	6.13
-61.5439	6.52
-68.0007	6.03
-53.9765	6.15
-42.5349	5.92
-47.1497	6.16
-87.4619	5.92
-43.6164	5.67
-50.6796	5.55
-63.7754	6.48
-52.1004	5.96
-60.001	5.93
-61.4751	6.14
-57.7347	5.8
-39.3614	6.06
-67.394	6.28
-65.1017	6.53
-67.7295	5.77
-74.6619	5.61
-74.0589	6.14
-51.203	6.39
-49.2846	6.59
-64.1572	5.98
-47.672	5.95
-50.4986	6.19
-46.8159	6.4
-47.5321	5.61
-52.1688	6.06
-80.0602	5.73
-79.255	6.21
-73.2667	6.07
-59.3167	6.03
-55.9723	5.8
-53.6241	6.02
-65.607	6.2
-59.496	5.91
-37.9589	6.05
-59.5951	5.95
-46.4236	5.79
-44.5884	5.9
-52.4232	6.43
-54.8875	6.03
-56.297	6.1
-57.5356	6.13
-62.7988	6.39
-66.1859	6.5
-74.5633	6.34
-71.1664	6.22
-63.3234	6.28
-64.6732	6.41
-40.52	5.97
-40.5705	6.11
-46.858	6.6
-70.6172	6
-65.0059	6.12
-39.2339	6
-56.2483	6.16
-51.8401	6
-38.1203	5.75
-58.3194	6.55
-40.8703	6.3
-51.8402	5.91
-43.3946	6.19
-55.0625	5.98
-65.1258	6.17
-57.5323	5.76
-49.5529	6.51
-64.296	7.05
-61.0316	6.09
-55.4344	6.43
-61.4715	5.85
-37.9435	6.31
-67.9266	6.08
-53.9877	6.95
-51.3525	5.87
-39.5952	5.69
-52.1668	6.4
-62.6154	5.94
-68.4464	6.07
-61.2373	6.31
-58.9676	5.88
-61.5303	6.47
-51.4571	5.89
-45.3783	5.97
-88.7055	5.91
-56.6736	5.91
-55.1625	6.02
-61.17	6.14
-65.0919	6.63
-64.1608	5.97
-50.2705	6.08
-64.6725	6.3
-69.3696	6.1
-58.0593	6.16
-44.8774	6.19
-77.9449	6.1
-53.9902	6.09
-49.9304	6.15
-51.2311	6.13
-65.2088	6.24
-68.9143	5.97
-67.6026	6.7
-57.2096	5.67
-57.6268	6.32
-43.9804	5.72
-40.6884	6.83
-49.625	6.35
-33.0205	6.21
-59.5668	5.75
-31.8241	6.03
-67.3514	6.01
-40.9582	6.15
-52.8764	5.98
-62.0218	6.49
-52.1331	6.21
-54.2859	6.05
-55.1894	6.04
-61.6027	6.12
-36.1418	5.39
-58.9491	5.83
-54.9293	6.14
-41.1632	5.77
-52.0273	6.32
-52.2918	6.34
-61.322	6.45
-68.1087	6.45
-37.5399	6.25
-56.2994	5.89
-67.2505	6.49
-49.0225	6.26
-65.6397	6.57
-35.8136	5.97
-52.8609	6.14
-54.1169	6.3
-37.414	6.31
-66.7215	6.1
-65.706	5.98
-63.4036	6.13
-48.7887	6.43
[truncated: 148,003 more rows]

## Sheet: Figure 4e
Distance (Å)	RDF (E14A)
0	0
0.02	0
0.04	0
0.06	0
0.08	0
0.1	0
0.12	0
0.14	0
0.16	0
0.18	0
0.2	0
0.22	0
0.24	0
0.26	0
0.28	0
0.3	0
0.32	0
0.34	0
0.36	0
0.38	0
0.4	0
0.42	0
0.44	0
0.46	0
0.48	0
0.5	0
0.52	0
0.54	0
0.56	0
0.58	0
0.6	0
0.62	0
0.64	0
0.66	0
0.68	0
0.7	0
0.72	0
0.74	0
0.76	0
0.78	0
0.8	0
0.82	0
0.84	0
0.86	0
0.88	0
0.9	0
0.92	0
0.94	0
0.96	0
0.98	0
1	0
1.02	0
1.04	0
1.06	0
1.08	0
1.1	0
1.12	0
1.14	0
1.16	0
1.18	0
1.2	0
1.22	0
1.24	0
1.26	0
1.28	0
1.3	0
1.32	0
1.34	0
1.36	0
1.38	0
1.4	0
1.42	0
1.44	0
1.46	0.001
1.48	0.003
1.5	0.009
1.52	0.018
1.54	0.035
1.56	0.061
1.58	0.092
1.6	0.131
1.62	0.172
1.64	0.208
1.66	0.24
1.68	0.268
1.7	0.285
1.72	0.29
1.74	0.29
1.76	0.281
1.78	0.269
1.8	0.252
1.82	0.229
1.84	0.213
1.86	0.192
1.88	0.171
1.9	0.152
1.92	0.138
1.94	0.124
1.96	0.11
1.98	0.1
2	0.091
2.02	0.084
2.04	0.079
2.06	0.075
2.08	0.072
2.1	0.07
2.12	0.069
2.14	0.07
2.16	0.073
2.18	0.074
2.2	0.076
2.22	0.081
2.24	0.084
2.26	0.089
2.28	0.095
2.3	0.1
2.32	0.104
2.34	0.11
2.36	0.114
2.38	0.12
2.4	0.125
2.42	0.131
2.44	0.138
2.46	0.146
2.48	0.158
2.5	0.174
2.52	0.197
2.54	0.22
2.56	0.245
2.58	0.267
2.6	0.287
2.62	0.305
2.64	0.314
2.66	0.321
2.68	0.324
2.7	0.322
2.72	0.319
2.74	0.312
2.76	0.308
2.78	0.3
2.8	0.291
2.82	0.284
2.84	0.281
2.86	0.273
2.88	0.27
2.9	0.264
2.92	0.26
2.94	0.254
2.96	0.25
2.98	0.246
3	0.243
3.02	0.241
3.04	0.237
3.06	0.234
3.08	0.23
3.1	0.229
3.12	0.225
3.14	0.224
3.16	0.219
3.18	0.219
3.2	0.218
3.22	0.215
3.24	0.214
3.26	0.215
3.28	0.213
3.3	0.214
3.32	0.214
3.34	0.213
3.36	0.214
3.38	0.215
3.4	0.216
3.42	0.216
3.44	0.218
3.46	0.221
3.48	0.22
3.5	0.224
3.52	0.227
3.54	0.228
3.56	0.229
3.58	0.231
3.6	0.234
3.62	0.237
3.64	0.239
3.66	0.242
3.68	0.246
3.7	0.249
3.72	0.251
3.74	0.253
3.76	0.256
3.78	0.258
3.8	0.259
3.82	0.26
3.84	0.262
3.86	0.262
3.88	0.263
3.9	0.261
3.92	0.262
3.94	0.259
3.96	0.262
3.98	0.261
4	0.26
4.02	0.258
4.04	0.258
4.06	0.255
4.08	0.256
4.1	0.253
4.12	0.252
4.14	0.252
4.16	0.25
4.18	0.25
4.2	0.247
4.22	0.246
4.24	0.245
4.26	0.244
4.28	0.242
4.3	0.243
4.32	0.242
4.34	0.242
4.36	0.241
4.38	0.239
4.4	0.242
4.42	0.242
4.44	0.241
4.46	0.242
4.48	0.243
4.5	0.245
4.52	0.247
4.54	0.246
4.56	0.25
4.58	0.251
4.6	0.254
4.62	0.256
4.64	0.258
4.66	0.261
4.68	0.265
4.7	0.267
4.72	0.268
4.74	0.271
4.76	0.272
4.78	0.274
4.8	0.274
4.82	0.275
4.84	0.276
4.86	0.276
4.88	0.276
4.9	0.275
4.92	0.275
4.94	0.275
4.96	0.274
4.98	0.274
5	0.273
5.02	0.271
5.04	0.27
5.06	0.268
5.08	0.267
5.1	0.265
5.12	0.264
5.14	0.26
5.16	0.259
5.18	0.257
5.2	0.256
5.22	0.253
5.24	0.251
5.26	0.249
5.28	0.247
5.3	0.245
5.32	0.243
5.34	0.241
5.36	0.239
5.38	0.237
5.4	0.235
5.42	0.234
5.44	0.232
5.46	0.231
5.48	0.229
5.5	0.227
5.52	0.225
5.54	0.224
5.56	0.223
5.58	0.22
5.6	0.219
5.62	0.218
5.64	0.217
5.66	0.215
5.68	0.213
5.7	0.212
5.72	0.21
5.74	0.209
5.76	0.207
5.78	0.206
5.8	0.204
5.82	0.203
5.84	0.2
5.86	0.2
5.88	0.198
5.9	0.196
5.92	0.195
5.94	0.193
5.96	0.192
5.98	0.191
6	0.189
6.02	0.189
6.04	0.187
6.06	0.186
6.08	0.185
6.1	0.184
6.12	0.183
6.14	0.181
6.16	0.18
6.18	0.18
6.2	0.179
6.22	0.177
6.24	0.176
6.26	0.176
6.28	0.175
6.3	0.174
6.32	0.173
6.34	0.172
6.36	0.173
6.38	0.17
6.4	0.17
6.42	0.169
6.44	0.169
6.46	0.169
6.48	0.168
6.5	0.168
6.52	0.167
6.54	0.168
6.56	0.167
6.58	0.166
6.6	0.167
6.62	0.166
6.64	0.166
6.66	0.166
6.68	0.165
6.7	0.165
6.72	0.165
6.74	0.165
6.76	0.165
6.78	0.165
6.8	0.164
6.82	0.165
6.84	0.164
6.86	0.163
6.88	0.163
6.9	0.163
6.92	0.163
6.94	0.162
6.96	0.161
6.98	0.161
7	0.161
7.02	0.16
7.04	0.16
7.06	0.16
7.08	0.16
7.1	0.158
7.12	0.158
7.14	0.158
7.16	0.156
7.18	0.156
7.2	0.155
7.22	0.155
7.24	0.154
7.26	0.153
7.28	0.153
7.3	0.152
7.32	0.151
7.34	0.15
7.36	0.15
7.38	0.148
7.4	0.148
7.42	0.148
7.44	0.147
7.46	0.146
7.48	0.145
7.5	0.144
7.52	0.144
7.54	0.144
7.56	0.143
7.58	0.142
7.6	0.141
7.62	0.14
7.64	0.141
7.66	0.14
7.68	0.139
7.7	0.138
7.72	0.138
7.74	0.137
7.76	0.136
7.78	0.135
7.8	0.135
7.82	0.134
7.84	0.134
7.86	0.132
7.88	0.132
7.9	0.131
7.92	0.13
7.94	0.129
7.96	0.129
7.98	0.128
8	0.128
8.02	0.127
8.04	0.126
8.06	0.125
8.08	0.124
8.1	0.124
8.12	0.122
8.14	0.122
8.16	0.121
8.18	0.12
8.2	0.119
8.22	0.118
8.24	0.118
8.26	0.116
8.28	0.116
8.3	0.115
8.32	0.114
8.34	0.113
8.36	0.112
8.38	0.112
8.4	0.11
8.42	0.11
8.44	0.109
8.46	0.108
8.48	0.108
8.5	0.106
8.52	0.106
8.54	0.105
8.56	0.105
8.58	0.104
8.6	0.103
8.62	0.102
8.64	0.102
8.66	0.101
8.68	0.101
8.7	0.1
8.72	0.1
8.74	0.099
8.76	0.098
8.78	0.098
8.8	0.098
8.82	0.097
8.84	0.097
8.86	0.096
8.88	0.096
8.9	0.096
8.92	0.095
8.94	0.095
8.96	0.094
8.98	0.094
9	0.093
9.02	0.094
9.04	0.093
9.06	0.092
9.08	0.093
9.1	0.091
9.12	0.092
9.14	0.091
9.16	0.091
9.18	0.091
9.2	0.09
9.22	0.09
9.24	0.09
9.26	0.089
9.28	0.089
9.3	0.089
9.32	0.088
9.34	0.088
9.36	0.088
9.38	0.088
9.4	0.087
9.42	0.087
9.44	0.087
9.46	0.086
9.48	0.086
9.5	0.086
9.52	0.086
9.54	0.086
9.56	0.085
9.58	0.085
9.6	0.085
9.62	0.085
9.64	0.084
9.66	0.084
9.68	0.084
9.7	0.083
9.72	0.083
9.74	0.083
9.76	0.083
9.78	0.082
9.8	0.082
9.82	0.082
9.84	0.082
9.86	0.081
9.88	0.081
9.9	0.08
9.92	0.081
9.94	0.08
9.96	0.08
9.98	0.08
10	0.079

## Sheet: Figure 4g
Trp63A Chi2 (deg)	Distance (Å)
-74.3862	6.34
-71.2861	6.72
-59.3825	6.5
-78.8363	6.04
-63.5803	6.55
-58.6814	6.02
-47.4591	6.22
-57.1303	6.17
-41.3833	5.93
-41.7542	6.32
-53.1907	5.56
-60.9117	5.95
-53.0704	5.95
-57.7982	6.19
-60.1105	5.84
-43.8923	5.96
-70.6074	6.17
-46.5392	5.96
-91.4621	5.77
-57.2433	5.34
-56.4562	5.81
-57.4607	5.44
-74.7647	5.93
-73.3028	5.93
-78.9125	5.48
-54.7948	5.69
-61.558	6.35
-63.6943	5.92
-79.031	6.14
-58.6928	6.02
-37.6194	5.43
-44.0399	5.89
-70.4824	6.22
-81.3895	5.53
-56.4489	5.82
-64.2194	6.72
-22.6379	6.04
-72.9139	6.06
-56.0391	6.37
-59.943	6.89
-61.1447	6.09
-59.737	6.6
-61.8236	6.05
-54.1801	6.9
-51.4773	6.16
-58.1961	5.77
-83.5832	6.7
-80.65	6.37
-64.3114	6.52
-44.4111	6.38
-75.8544	6.21
-53.0894	6.14
-59.3128	5.8
-97.9035	5.68
-50.3342	6.13
-42.3018	6.48
-71.2341	5.92
-95.2753	6.12
-60.4802	6.49
-81.9357	6.54
-68.8555	6.46
-71.2884	5.42
-81.4227	5.57
-51.9967	5.79
-81.5235	6.34
-73.1117	5.72
-60.584	5.96
-54.7862	6.42
-51.1167	6
-56.8256	6.63
-78.1496	5.99
-64.0296	6.02
-46.7624	5.34
-51.8825	6.39
-62.574	6.22
-69.8642	6.34
-59.4302	5.97
-68.3844	5.87
-73.6978	5.81
-44.7594	6.09
-48.9608	6.38
-72.1343	6.11
-51.0523	6.22
-50.3115	6.06
-76.3988	5.9
-43.2677	6.29
-57.2454	6.01
-55.4957	6.28
-66.0667	5.65
-62.4543	6.01
-51.8628	5.91
-59.3275	5.5
-91.7295	7.13
-59.7664	6.26
-72.5765	5.22
-33.7533	7.25
-73.7006	6.82
-50.7766	6.08
-54.1693	6.38
-62.2287	6.15
-78.1328	6.94
-80.6019	6.91
-79.8858	6.72
-52.4048	5.99
-41.8301	5.84
-56.8784	5.62
-50.41	5.91
-69.254	6.84
-53.5999	5.88
-74.2525	5.63
-53.0076	6.46
-88.7274	5.89
-45.4919	6.48
-68.2293	5.66
-62.743	6.34
-63.6536	6.07
-64.788	6.95
-57.1679	7.27
-45.915	6.11
-61.0763	6.13
-46.3082	6.39
-71.9813	5.81
-52.3226	5.99
-72.476	6.19
-77.6094	5.66
-69.549	6.22
-61.0886	5.8
-69.6019	6.76
-64.1237	6.32
-73.2405	6.63
-54.2838	6.26
-49.3932	6.27
-55.3153	6.08
-58.305	6.37
-77.6436	6.31
-52.2766	6.47
-59.054	5.95
-64.2378	6.35
-59.4724	6.23
-98.9546	6.87
-57.4019	6.52
-67.1385	6.2
-70.5574	6.41
-61.9511	6.32
-89.1104	6.18
-50.652	6.13
-84.8909	6.45
-45.2451	6.09
-68.5458	5.71
-61.893	6.31
-81.4399	6.92
-81.2622	6.17
-42.653	6.67
-51.3518	6.22
-68.4195	6.81
-62.0393	6.27
-64.3667	5.97
-54.763	6.33
-71.1363	6.63
-62.5827	6.68
-78.6482	6.16
-81.0004	6.3
-84.7934	6.81
-77.9552	5.44
-88.8073	6.19
-79.9924	5.76
-80.232	5.89
-83.1856	6.84
-68.6647	6.28
-70.7077	6.12
-81.8252	5.83
-83.3193	6.14
-65.9949	6.17
-67.4693	6.03
-70.7868	6.07
-82.9741	5.92
-57.7683	6.35
-90.1218	6.32
-74.6939	6.35
-56.3789	6.24
-63.2219	5.84
-73.7906	5.77
-81.6385	6.81
-77.8507	6.25
-69.8202	6.09
-60.3756	6.36
-72.5122	5.81
-79.1973	6.17
-70.3665	6.48
-80.1721	6.24
-55.8286	5.85
-49.039	5.86
-75.5555	6.04
-67.5272	6.4
-48.928	5.79
-65.6441	6.57
-64.2968	5.83
-79.3222	6.37
-68.4804	5.82
-62.6127	6.26
-59.8911	6.12
-57.3371	6.42
-57.3377	6.86
-72.1382	6.7
-80.993	6.06
-67.3369	5.93
-64.1846	6.02
-43.799	6.47
-73.9309	5.99
-83.7388	5.5
-56.7854	5.94
-80.3899	6.31
-76.4854	5.98
-62.5432	5.77
-78.8905	6.1
-68.538	5.93
-87.4834	6.7
-72.884	6.21
-59.4397	6.02
-44.0236	6.11
-79.5023	6.21
-66.8811	6.13
-69.3997	6.41
-90.0383	5.96
-61.2984	6.11
-60.32	6.53
-63.0527	5.91
-59.5008	6.26
-63.5068	6.34
-65.6665	6.03
-66.8726	5.74
-84.041	5.92
-31.4391	6
-52.9023	5.81
-46.5538	6.11
-66.651	5.69
-60.186	6.18
-62.0263	6.22
-88.7604	6.34
-52.044	5.83
-64.9077	6.56
-67.3253	6.72
-56.7773	6.09
-93.547	6.59
-75.0127	6.24
-71.4343	6.83
-74.6799	6.34
-82.3868	6.33
-78.6278	6.02
-39.0595	6.13
-43.7813	6.07
-14.8928	6.13
-59.4355	5.85
-67.1832	5.79
-59.1683	6.08
-62.1203	6.04
-57.1146	6.16
-82.7112	6.84
-35.7553	5.71
-90.0761	6.12
-71.3291	6.62
-85.8936	5.52
-58.5337	6.19
-79.008	6.29
-64.5352	6.11
-69.9996	6.37
-80.4478	6.11
-91.4455	5.99
-77.4489	5.87
-77.1887	6.5
-75.8309	6.14
-84.9609	6.01
-75.3554	5.99
-66.7049	5.88
-86.376	6.19
-80.9119	6.21
-70.728	6.27
-71.1768	5.84
-77.6343	5.98
-54.1986	6.16
-83.1174	5.62
-69.785	6.59
-63.4613	5.7
-62.1362	6.35
-65.6072	6.54
-93.5762	6.52
-65.8197	5.7
-53.3385	5.93
-72.2534	5.81
-69.4803	5.72
-78.5541	6.4
-38.3354	5.63
-68.9065	6.37
-53.9755	6.44
-54.36	5.74
-68.2467	5.87
-69.799	6.21
-60.2826	6.16
-71.8126	6.57
-74.1578	5.77
-82.4223	5.93
-94.6717	5.11
-77.0658	5.94
-64.9195	6.05
-41.1414	5.89
-59.548	6.1
-86.2594	6.21
-64.8405	6.17
-53.593	6.19
-81.797	5.78
-71.1131	6.13
-84.6021	5.88
-72.4778	6.59
-79.8626	6.12
-65.4708	6.18
-71.0117	6.04
-64.5209	6.27
-67.8242	6.06
-74.5922	6.38
-56.5384	5.94
-45.7751	6.36
-63.8578	6.6
-46.0144	5.95
-55.8102	5.97
-57.1035	5.8
-66.7826	6.31
-60.1186	6.27
-83.9857	5.66
-91.0109	6.3
-36.0936	6.26
-64.1519	5.86
-76.7379	6.17
-79.41	6.39
-74.547	5.91
-92.4414	6.16
-70.8542	5.74
-65.3144	5.84
-56.9725	6.62
-74.0689	5.71
-60.0111	5.99
-79.4448	5.89
-69.7018	5.93
-17.6087	5.6
-65.7176	6.18
-86.7053	5.74
-70.3344	5.5
-78.7129	6.48
-53.0927	5.84
-84.2193	6.1
-64.6062	6.72
-54.5761	6.01
-71.8888	6.47
-80.8693	6.37
-64.6142	6.6
-66.9708	6.18
-16.0592	6.71
-74.4871	6.41
-56.7572	5.99
-66.3104	6.73
-58.3149	6.13
-62.8703	6.55
-62.3494	5.88
-67.0122	5.63
-71.1789	6.22
-90.5909	6.36
-62.02	6.34
-54.0645	6.47
-64.9761	6.14
-53.6463	6.15
-99.6841	7.03
-66.9125	6.62
-58.1922	6.31
-55.4102	6.6
-82.8057	6.76
-56.5782	6.62
-61.3106	6.5
-73.6483	6.69
-61.8095	6
-51.7125	5.66
-71.1622	5.68
-48.7065	6.29
-56.1737	6.29
-62.1583	6.21
-49.7003	5.99
-79.0611	6.1
-56.219	6.25
-74.4743	6.26
-61.7142	6.01
-77.1257	6.1
-51.1912	6.73
-95.7214	5.16
-73.3024	6.38
-90.6544	6.36
-71.9995	6.09
-100.861	5.59
-99.8591	6.62
-54.4706	5.9
-32.413	5.94
-83.04	6.45
-75.5466	6.02
-78.8774	5.64
-63.2973	6.36
-67.6521	6.29
-86.4149	6.16
-81.3257	5.72
-92.6996	6.85
-89.5889	5.97
-66.9845	6.63
-64.116	6.18
-58.4541	5.78
-66.0051	6.69
-83.6427	6.76
-56.6411	6.13
-69.4472	6.76
-41.6455	6.45
-60.7492	5.85
-56.9405	6.49
-77.5114	6.15
-77.4291	6.18
-49.116	5.92
-66.0427	6.15
-67.6133	6.18
-69.409	6.26
-83.2188	5.46
-59.5352	6.19
-70.4521	5.9
-43.8794	6.44
-74.7768	6.49
-54.5302	6.34
-64.0343	5.81
-97.7011	5.45
-67.6461	6.27
-83.2237	6.65
-75.781	6.07
-75.4287	6.25
-63.4582	6.43
-71.7736	6.31
-82.9261	6.17
-89.6045	6
-84.9525	6.15
-76.8298	6.16
-58.6347	5.33
-63.1872	6.22
-73.856	5.63
-71.42	6.42
-48.4632	5.8
-73.5668	6.03
-55.8798	5.85
-79.7278	5.43
-56.6788	5.84
-79.4156	6.53
-41.1147	6.42
-66.4905	6.31
-75.0024	6.41
-82.2006	5.7
-78.0454	5.5
-59.5198	5.99
-57.468	5.93
-77.6035	6.31
-75.8147	5.38
-58.087	6.23
-65.7621	6.22
-71.7155	6.37
-60.404	6.51
-73.3859	5.87
-75.8387	6.29
-76.1746	5.87
-66.2995	6.29
-77.0995	5.85
-61.2027	5.87
-48.2798	5.76
-91.8075	5.9
-74.975	5.88
-69.2544	5
-50.925	6.71
-72.3293	6.33
-54.6434	5.76
-68.9942	5.84
-89.937	6.12
-68.3881	6.12
-62.453	6.08
-69.4286	5.87
-53.9871	6.53
-72.8943	6.01
-53.0829	6.43
-91.3288	6.66
-71.6615	6.35
-64.0199	6.3
-76.8208	6.1
-33.3969	6.37
-55.4224	6.99
-91.147	6.72
-73.556	6.78
-91.3446	6.4
-60.0308	6.4
-73.9241	6
-82.7891	5.68
-59.8168	6.44
-59.6241	6.25
-58.8797	6.15
-59.7381	6.73
-91.5781	5.76
-55.6936	5.92
-49.156	6.18
-99.0553	6.24
-75.9597	5.68
-77.7463	6.02
-53.3529	6.23
-73.9353	6.01
-47.4724	6.44
-69.9927	5.97
-78.59	6.44
-63.9208	6.16
-55.516	6.18
-55.1328	6.28
-58.7453	5.69
-56.9093	6.14
-74.1067	5.92
-35.1682	6.36
-79.732	6.15
-62.8444	5.83
-74.4838	5.88
-82.6633	6.48
-82.3278	5.79
-69.6048	6.13
-72.5153	6.13
-53.0493	5.76
-87.8096	6.15
-51.4543	5.63
-69.1602	6.54
-76.0814	6.19
-70.5796	5.94
-88.5471	6.45
-60.9191	6.39
-72.7452	6.55
-77.9767	6.51
-73.0639	6.41
-67.9951	6.24
-47.1613	5.81
-70.6091	6.34
-59.4601	6.18
-93.3297	6.34
-70.1146	6.46
-67.856	5.95
-74.9146	5.07
-71.715	6.42
-89.6469	6.01
-72.8619	6.27
-57.9088	5.92
-66.4215	6.24
-83.6962	6.11
-60.9656	6.35
-74.4225	6.15
-71.0328	5.62
-65.5475	5.71
-84.2832	4.61
-69.2575	5.67
-54.0332	5.67
-69.9312	5.29
-49.5511	5.81
-76.989	5.7
-86.2107	6.14
-58.8496	6.22
-71.6454	6.01
-57.0518	6.1
-72.1318	6.04
-75.0826	6.06
-58.9825	5.64
-82.2457	5.79
-90.7924	6.69
-68.2307	6.5
-80.1101	6.7
-47.4804	6.07
-59.8732	5.83
-76.4076	6.49
-67.1596	6.07
-91.0601	5.75
-48.1916	6.28
-55.7252	6.24
-60.0943	6.57
-88.1136	5.49
-52.0008	5.97
-81.7057	6.6
-50.8432	6.09
-44.3696	6.24
-74.923	6.26
-60.571	6.02
-56.8753	6.04
-61.1795	6.25
-85.1628	6.87
-78.5864	6.07
-76.6483	5.25
-70.6513	5.63
-59.7581	5.95
-57.9821	6.17
-64.1565	6.29
-58.2218	5.62
-50.2943	6.16
-69.2101	5.77
-71.0076	6.32
-79.1761	6.2
-51.473	5.59
-70.6525	6.13
-98.2509	6.52
-75.2745	6.22
-75.609	6.09
-51.4764	6.13
-62.8418	6.09
-67.1436	6.46
-64.7059	5.76
-61.7552	6.49
-56.3091	6.37
-77.4602	6.14
-52.5146	5.87
-61.5241	5.93
-94.2584	6.34
-59.1287	6.4
-75.0639	6.48
-82.9051	5.95
-64.3878	5.57
-79.4872	6.46
-68.5418	5.71
-96.29	6.02
-85.5356	5.79
-65.5919	6.34
-67.9797	6.17
-73.6586	6.1
-44.0321	5.9
-80.4321	6.2
-74.6743	5.22
-81.8429	5.72
-89.0541	4.75
-106.886	5.57
-57.8654	6.28
-83.8016	6.28
-55.6806	5.97
-68.3546	6.21
-83.889	6.08
-92.853	5.05
-75.971	4.77
-83.9858	5.81
-70.977	4.97
-89.2764	4.63
-86.827	5.52
-110.657	6.36
-87.0558	5.53
-97.1915	6.35
-93.9557	6.07
-88.9561	6.07
-78.2015	5.01
-66.6146	5.07
-68.2367	6.61
-78.2092	4.52
-59.4611	6.15
-64.602	5.72
-69.2249	6.58
-60.297	6.24
-50.3412	5.55
-73.7201	6.34
-99.5624	6.23
-76.9995	5.8
-49.7745	5.71
-65.7271	6.35
-54.7712	6.33
-82.786	6.5
-74.7604	6.68
-56.1216	6.19
-66.0948	6.56
-82.6843	6.26
-82.6983	6.23
-58.1661	6.17
-65.2024	6.3
-57.5255	6.35
-47.605	6.13
-40.0389	6.02
-70.6938	5.47
-70.87	6.65
-49.7578	5.34
-76.6441	5.45
-66.1388	5.94
-58.4301	6.15
-72.3159	6.43
-65.354	6.43
-65.5322	6.24
-49.33	5.97
-64.7288	5.9
-63.913	6.44
-76.8375	6.55
-61.3334	6.05
-85.6486	5.99
-50.3707	6.06
-95.7522	6.13
-66.4237	6.25
-65.6715	6.67
-58.0212	6.29
-65.4301	6.15
-75.0778	5.83
-48.0075	5.77
-45.974	6.06
-71.1957	6.29
-40.1743	5.9
-53.985	6.24
-77.7755	5.09
-91.0913	4.84
-50.9297	6.28
-82.9589	6.22
-48.4587	5.91
-80.0848	6.12
-62.5124	6.1
-67.0554	6.02
-81.8365	5.69
-70.9364	6.4
-40.4208	5.92
-45.2144	7.05
-71.9727	6.1
-39.5783	5.86
-46.5788	6.55
-38.7387	6.39
-74.7106	5.73
-84.2257	5.39
-31.2833	6.23
-58.8597	6.43
-64.7496	5.92
-53.7308	5.98
-69.7365	6.42
-64.2207	6.6
-60.9569	6.33
-75.4433	6.25
-65.9186	6.26
-55.3265	6.07
-64.8282	5.74
-56.2307	6.16
-40.3001	5.81
-60.3077	5.96
-82.7546	6.23
-49.2772	6.09
-49.6936	5.93
-25.0955	5.7
-60.6236	6.2
-85.5941	6.2
-47.4408	5.69
-75.6577	6.53
-53.5632	6.04
-57.6432	5.65
-59.4285	6.27
-32.9863	6.05
-60.2996	5.35
-66.5423	6.35
-78.3167	6.27
-55.1351	5.89
-75.5976	5.42
-60.9812	5.99
-47.565	5.98
-69.7529	6.15
-66.6717	6.52
-53.3283	5.89
-67.939	5.71
-52.593	6.03
-77.8753	6.31
-74.0722	6.34
-65.7222	6.46
-53.5393	5.82
-51.9954	5.95
-65.2862	6.07
-47.1739	5.8
-52.9418	6.16
-54.8705	6.05
-89.3313	6.01
-56.9038	5.77
-65.0778	6.16
-71.727	6.43
-74.9356	6.97
-62.0079	5.77
-69.9669	5.07
-54.0768	6.02
-68.7693	6.23
-56.12	5.9
-90.4428	5.75
-61.2567	5.66
-92.3471	6.05
-64.4608	6.22
-46.2901	5.89
-46.1135	5.98
-62.263	6.51
-50.1869	5.97
-50.947	6.28
-64.2031	6.53
-51.0909	5.87
-33.2853	6.25
-53.8526	5.62
-48.0484	6.28
-69.5626	5.6
-86.8246	6.38
-41.9498	5.89
-58.869	6.36
-56.4067	6.11
-64.5011	6.04
-72.8976	6.05
-68.1045	6.22
-57.1139	6.35
-45.9698	5.66
-75.4229	5.73
-46.0473	6
-55.2868	6.69
-52.2429	5.87
-63.9354	6.22
-57.2622	6.26
-47.9249	5.39
-65.5266	5.81
-27.8519	6.09
-65.8242	6.2
-56.3691	5.55
-66.4063	5.9
-32.5345	5.86
-41.218	5.94
-40.1606	6.11
-44.629	5.81
-64.9449	6.32
-54.3125	6.58
-39.8274	6.02
-80.1674	5.92
-81.5066	6.53
-70.5336	6
-58.1238	5.87
-78.4066	5.63
-43.2897	6.12
-50.1886	5.76
-48.0029	6.01
-42.5133	6.09
-55.5856	6.18
-58.5228	5.81
-72.3513	5.1
-62.122	6.17
-74.0388	6.32
-82.4195	6.13
-62.3547	5.88
-70.4289	6.11
-65.8877	6.02
-89.6832	6.35
-49.1121	6.47
-65.3453	5.8
-70.1477	5.9
-49.0114	6.1
-67.4527	6.17
-78.3572	5.33
-84.0616	5.52
-65.9442	5.97
-51.5926	5.78
-63.9259	5.45
-67.3953	6.18
-49.6719	6.2
-68.6018	6.06
-71.961	6.22
-53.4545	5.8
-69.4791	5.85
-52.3853	6.13
-62.5079	6.32
-75.4152	5.85
-41.7524	5.71
-21.5085	6.09
-63.6649	6.21
-54.5694	6.16
-51.8657	5.77
-59.4657	5.93
-65.3573	5.81
-64.6437	6.29
-61.26	5.87
-34.6503	5.95
-54.4076	5.71
-58.4684	5.44
-65.1502	5.84
-63.6766	6.47
-77.5747	5.99
-50.3622	6.13
-51.0031	5.72
-57.9413	6.09
-60.4643	5.46
-52.4495	5.89
-53.3508	6.08
-55.8002	6.16
-70.3236	5.82
-57.6932	5.92
-83.7733	5.6
-54.2299	6.05
-75.1056	6.02
-60.1353	5.95
-70.8161	6.36
-72.9629	5.87
-61.7805	6.15
-57.6058	6.41
-66.9566	5.86
-62.5163	5.63
-39.2272	5.79
-61.9768	6.14
-46.726	6.32
-75.5324	6.1
-68.1379	6.1
-91.1319	5.88
-79.2346	6.77
-64.8297	6.27
-82.4009	5.83
-71.454	6.61
-69.1207	5.94
-72.0901	5.96
-43.5592	6.44
-44.7712	6.33
-56.1534	6.17
-40.3514	6.47
-47.3584	5.92
-52.1373	6.58
-44.0883	5.67
-53.59	6.4
-61.4929	6.09
-66.3426	6.07
-67.8164	6.53
-34.3761	6.11
-77.4682	6.19
-43.2291	6.37
-108.147	6.35
-62.8074	5.9
-70.6479	6.43
-78.9739	6.34
-65.4941	5.88
-58.4759	5.94
-65.6231	6.19
-63.2325	5.73
-53.5735	5.77
-71.5553	5.9
-65.3444	5.65
-56.8011	6.05
-84.2954	6.23
-83.3205	6.32
-69.359	5.63
-79.9209	6.12
-63.557	5.47
-62.6488	5.91
-56.3883	5.2
-81.0445	5.9
-74.1273	6.42
-63.1224	6.34
-71.9138	5.49
-80.2029	6.38
-63.8352	5.43
-58.2776	6.02
-74.2699	5.88
-50.2073	6.41
-74.6324	6.52
-78.2441	5.26
-70.0041	6.33
-75.972	5.76
-78.2856	6.02
-88.5547	5.49
-75.647	6.13
-70.3511	6.93
-35.6452	6.13
-82.0696	5.88
-77.3814	5.87
-78.9786	6.23
-63.6606	5.83
-78.6139	6.17
-70.6954	5.92
-73.0439	6.9
-73.0389	5.77
-85.6808	5.39
-75.696	6.47
-59.4296	6.02
-83.8338	5.91
-60.2002	5.69
-64.6404	6.1
-74.6479	6.08
-92.9055	6.07
-71.2133	6.17
-92.7278	5.43
-82.4928	6.43
-41.9596	5.53
-67.8852	5.98
-52.5521	6.33
-73.2234	6.06
-84.1432	5.87
-97.2926	6.09
-56.725	6.43
-64.8627	6.39
-96.9568	6.66
-72.9342	5.16
-69.356	6.02
-56.4901	5.79
-65.2909	6.16
-61.446	6.19
-46.2727	6.1
-52.8444	6.25
-51.5015	6.26
-38.9224	5.81
-52.0802	6.55
-84.6554	6.32
-71.0361	6.38
-47.7321	5.14
-67.1554	6.31
-36.5082	6.59
-79.5365	6.23
-55.9782	6.04
-61.4454	5.49
-70.0203	5.71
-47.5025	6
-67.8663	5.71
-94.5456	5.25
-82.2241	5.6
-85.5402	5.65
-82.4872	5.73
-61.0475	6.11
-64.8141	6.19
-84.3204	5.88
-77.846	5.84
-93.2279	5.49
-79.5269	5.76
-55.0608	6.11
-50.3405	5.99
-75.5668	5.53
-63.6319	5.34
-84.5864	5.08
-82.1644	6
-75.0604	5.56
-80.0077	5.92
-78.1336	6.38
-51.1964	6.1
-69.2565	5.93
-77.5802	6.25
-85.4718	5.21
-70.918	6.31
-76.1907	6.23
-86.6135	5.59
-74.1607	5.91
-76.7533	6.02
-43.4434	5.61
-53.1457	5.71
-62.8659	5.87
-46.4608	5.88
-56.7255	6.1
-58.1419	5.63
-61.4601	5.84
-70.8776	5.59
-63.9257	5.41
-42.8956	5.73
-47.4244	6.51
-58.2059	6.5
-65.4934	6.24
-65.8089	6.31
-57.394	5.87
-68.3708	6.02
-72.1946	5.75
-84.3648	5.65
-99.28	5.13
-103.444	4.96
-61.3462	6.11
-72.331	6.22
-45.4491	6.23
-56.6433	6.34
-54.9434	6.56
-75.8581	5.54
-73.1003	5.64
-68.4032	5.81
-65.627	6.16
-57.3417	6.54
-58.2375	5.99
-66.7464	5.94
-68.5532	5.91
-61.9752	6.56
-48.9667	6.01
-68.6945	5.59
-47.1494	6.35
-63.3643	6.72
-50.9395	6.34
-64.1095	6.43
-53.5755	6.01
-61.1363	6.24
-57.2592	6.05
-55.7882	6.2
-57.6759	5.78
-50.0349	6.17
-51.5478	6.01
-49.1513	6.55
-57.7401	6.16
-62.9984	6.53
-64.0446	5.73
-61.7047	6.46
-50.9061	6.34
-48.161	6.1
-72.2099	5.69
-60.8354	6.17
-56.5743	6.73
-38.4165	6.14
-53.9712	5.62
-50.4322	6
-61.5527	5.69
-82.2816	6.05
-50.1006	6.75
-60.0621	5.56
-61.4007	5.82
-80.1372	6.03
-92.3669	6.06
-68.1064	5.66
-77.437	5.91
-74.8229	5.8
-72.2808	6.3
-63.1891	6.02
-82.3063	5.85
-63.8667	6.03
-75.3883	5.69
-79.8099	5.99
-81.749	5.46
-63.4022	5.86
-60.9649	6.18
-55.2901	5.64
-47.266	6.27
-46.9081	6.06
-56.2875	5.68
-67.8945	6.07
-47.1224	6.25
-67.2372	5.92
-40.0448	5.73
-48.0104	5.96
-31.2874	6.32
-50.3008	5.79
-51.6577	6.11
-62.0471	5.87
-98.9367	5.83
-84.8394	5.95
-57.6192	6.24
-67.4336	5.67
-50.5497	5.97
-70.8478	5.83
-69.4987	5.62
-32.6505	5.56
-61.0749	6.23
-72.2078	5.65
-63.1276	5.91
-46.6444	5.68
-33.8794	5.99
-64.3267	5.53
-77.3379	5.48
-75.5139	5.38
-48.5082	6.24
-56.9096	6.23
-54.3272	5.62
-53.2717	6.11
-44.9445	6.15
-44.1027	5.38
-74.9865	6.22
-62.9158	5.82
-59.6832	5.87
-55.9051	5.91
-57.5501	6.08
-50.4494	5.41
-63.4068	6.31
-71.1518	5.05
-62.0199	6.03
-59.3116	5.99
-52.8506	6.17
-55.6878	6.3
-82.5774	5.97
-81.0452	6.18
-74.9248	6.06
-32.2878	5.89
-79.0665	5.48
-67.4849	6.31
-66.9783	5.79
-74.4801	6.09
-65.2849	5.62
-67.3323	6.13
-72.3398	6.28
-91.8234	6.04
-53.2677	5.82
-75.6868	6.11
-61.7668	6.27
-70.8	5.51
-55.5143	6.26
-59.9195	5.63
-70.4425	5.26
-44.2585	6.07
-54.176	5.64
-65.3899	6.47
-44.135	5.81
-55.1524	5.73
-51.4861	6.03
-78.6256	6.01
-69.3354	6.19
-67.6003	5.31
-60.128	5.83
-41.3118	6.32
-27.301	6.53
-38.8221	6.53
-71.8699	5.69
-54.5322	6.2
-53.2309	6.31
-65.9078	6.32
-36.1602	5.86
-49.9089	6.02
-35.1625	6
-44.4655	5.42
-69.4558	6.34
-49.6213	5.55
-58.5273	6.25
-71.756	5.7
-58.833	6
-81.3925	6.15
-58.2629	6.02
-76.3644	5.77
-56.2009	6.1
-58.9221	6.07
-33.5964	6.12
-44.8393	5.92
-68.9093	6.07
-65.9395	5.76
-73.4102	5.97
-65.975	6.01
-66.4959	6.45
-98.8425	6.07
-99.733	6.52
-96.2406	6.06
-100.328	6.77
-91.2879	6.44
-53.5417	5.33
-59.5714	5.88
-59.9748	6.17
-50.1664	6.2
-67.8793	6.03
-59.598	5.95
-61.0683	5.67
-59.695	5.29
-61.3677	5.84
-92.2701	6.08
-67.5947	6.46
-42.0616	6.3
-52.007	5.82
-43.1204	6.34
-51.3499	6.02
-57.939	6.21
-33.0709	5.86
-38.924	5.98
-49.7956	6.32
-63.0768	5.9
-88.4811	5.97
-74.9997	6.24
-41.6988	6.23
-72.2231	6.1
-28.585	6.26
-58.303	5.89
-65.6898	5.96
-82.8831	5.74
-65.9154	6.03
-43.5749	5.73
-72.5081	5.18
-84.4461	5.75
-61.342	5.7
-37.9009	5.82
-66.2384	6.28
-60.2741	5.81
-54.5293	5.47
-42.1586	5.62
-61.168	5.81
-67.5161	5.82
-33.2335	5.94
-65.6058	6.26
-44.4288	6.24
-59.4701	6.07
-60.5041	6.28
-63.3657	6.07
-51.4277	6.26
-63.588	5.96
-28.4543	5.56
-57.476	6.17
-45.7114	6.3
-40.1489	5.75
-70.2351	6.03
-44.7354	6.25
-41.6477	6.07
-55.0889	6.2
-44.147	5.87
-47.6675	6.03
-76.562	6.05
-67.7188	6.4
-43.9958	5.77
-66.3888	5.63
-54.243	5.71
-49.4874	5.94
-68.0341	6.31
-45.1488	6.17
-67.0853	5.95
-44.837	5.95
-43.4136	5.61
-48.8788	6.55
-48.3712	5.87
-63.2498	6.19
-51.3508	5.86
-39.6999	6.09
-82.0443	6.24
-49.4006	6.32
-43.3335	5.88
-53.6969	6.11
-60.4441	6.59
-64.5111	6.16
-74.3447	6.28
-94.3906	5.1
-82.5476	5.21
-64.9315	6.02
-64.0015	4.9
-67.2454	6.17
-77.1236	5.39
-58.0874	5.4
-80.611	5.94
-55.819	5.9
-43.9913	5.87
-51.7157	5.77
-57.6637	6.06
-56.0058	5.94
-35.7829	6.02
-59.141	6.16
-32.8327	6.21
-49.8365	5.7
-65.5229	6
-45.047	5.42
-55.2707	6.02
-37.6177	5.67
-54.0791	6.16
-47.7236	5.75
-43.1831	5.84
-51.6743	6.13
-38.0507	5.73
-55.8303	5.75
-36.726	5.97
-41.378	5.73
-42.2192	5.39
-64.3967	5.52
-55.6711	5.71
-43.2872	5.94
-51.6215	6.27
-64.0722	6.16
-51.5129	6.58
-49.8313	5.48
-53.6596	5.96
-53.0179	6.05
-55.3989	6.15
-43.1244	6.05
-48.6704	6
-51.0734	6.59
-36.425	5.56
-45.6806	5.76
-58.2572	6.17
-41.5245	5.73
-60.4463	5.41
-61.3433	5.73
-69.0912	6.18
-53.5273	6.1
-47.2683	6.2
-59.338	5.72
-48.4838	5.89
-48.772	5.52
-38.8726	6.17
-64.8631	5.52
-50.8026	6.54
-42.006	5.88
-33.0528	5.6
-54.5319	6.41
-64.382	5.75
-68.3623	6.2
-67.1615	5.77
-60.1953	5.6
-41.8535	6.16
-55.999	6.06
-48.1264	6.19
-57.7161	6.35
-73.1919	5.92
-73.7482	5.94
-38.976	6.82
-80.0742	6.13
-46.1196	5.7
-58.8538	6.22
-54.4828	6.26
-52.7044	6.05
-41.5547	6.29
-52.3517	6.24
-60.8583	7.35
-51.9845	6.11
-45.4704	5.95
-66.5065	6.02
-70.3241	6.26
-82.988	5.59
-66.1802	6.57
-74.1342	6.29
-67.3945	5.46
-53.3899	6.21
-66.3468	5.51
-77.536	6.58
-55.6469	6.13
-61.0468	5.49
-65.0516	5.94
-74.4366	6.04
-63.2421	6.12
-72.172	5.76
-55.8731	5.88
-68.984	6.21
-64.9818	5.66
-51.0084	5.9
-75.1505	6.67
-34.6427	6.55
-58.4692	6.23
-83.5905	5.71
-60.3709	5.68
-55.0126	6.24
-76.3839	6.1
-59.7657	5.61
-65.4379	5.43
-57.7012	6.14
-57.4864	5.58
-54.6891	6.15
-50.5001	5.78
-69.6801	6.37
-66.7476	6.06
-68.1731	6.22
-85.7192	5.74
-49.2966	6.38
-70.4423	6.01
-74.3945	6.81
-49.6279	5.89
-71.0751	5.93
-77.2639	6.13
-60.3796	5.76
-64.9184	5.94
-46.9782	5.96
-76.3683	6.1
-70.5578	6.14
-43.9646	5.65
-56.8112	6.28
-48.4508	5.98
-59.6433	5.98
-60.8673	5.98
-41.1152	5.99
-50.0619	6.24
-66.5347	5.7
-48.4127	7
-67.2016	6.04
-78.7221	5.44
-72.6838	6.59
-60.6501	5.8
-70.357	6.02
-75.9689	5.95
-71.2586	5.71
-75.0332	5.26
-70.4062	6.22
-69.3886	6.15
-73.6117	6.17
-63.7837	6.12
-96.4234	6.73
-62.0964	6.32
-75.2569	5.84
-71.8232	6.04
-52.9011	5.93
-53.9094	5.96
-65.895	5.56
-27.4781	6.25
-68.1393	5.6
-64.7559	6.06
-56.7724	5.59
-46.2493	6.16
-56.8875	6.45
-46.8592	6.85
-67.7824	6.1
-42.8156	6.29
-61.3086	6.36
-58.0064	6.29
-69.635	6.34
-79.8232	5.61
-61.3503	6.13
-71.6257	6.42
-47.4209	5.8
-54.8727	5.62
-60.4911	5.71
-76.9474	6.55
-56.5993	5.94
-60.7977	5.86
-64.8098	6.26
-36.1881	6.19
-83.3104	6.11
-75.5198	6.69
-54.9537	5.58
-71.8559	5.8
-65.3767	6.66
-61.7682	6.32
-67.3086	5.66
-83.7014	5.81
-54.3998	6.26
-77.9505	6.58
-82.7646	5.62
-63.116	5.73
-64.8354	6.09
-61.9888	6.49
-57.9965	6.22
-68.7481	6.45
-76.4139	5.83
-76.1605	6.35
-74.2779	6.28
-76.9663	6.21
-63.9158	6.17
-65.0639	6.81
-69.0294	5.73
-72.6977	6.01
-49.1223	5.69
-43.2194	6.44
-55.4128	5.59
-60.7715	5.94
-65.7332	6.12
-59.7038	6.02
-62.9058	6.02
-62.0739	6.18
-69.009	6.07
-61.7193	6.46
-70.0434	6.15
-53.2715	6.29
-53.8099	5.99
-61.7433	6.19
-70.7481	6.41
-70.5277	6.28
-61.1108	5.81
-62.5281	6.25
-71.4253	6.34
-66.8962	6.07
-49.4854	5.98
-90.0706	6.33
-63.588	5.92
-67.9213	6.68
-69.4499	5.47
-79.2386	5.68
-63.9099	5.9
-69.8347	5.84
-53.2048	6.01
-61.6097	6.42
-37.7303	6.11
-80.4952	6.35
-76.0129	6.1
-49.8058	6.57
-62.244	6.37
-46.4302	6.23
-39.1924	6.28
-50.5549	5.9
-76.6532	6.11
-56.9995	6.29
-62.6904	5.82
-64.1924	6.49
-40.1045	5.88
-58.7846	6.08
-59.5463	5.84
-56.7848	6.06
-61.1936	5.97
-34.1513	5.81
-43.4734	6.2
-83.8747	6
-55.2643	6.13
-75.968	6.26
-85.853	5.87
-62.1464	6.21
-77.3441	5.72
-62.8925	5.66
-91.5756	6.48
-74.2989	6.44
-53.5881	5.58
-51.0962	5.55
-70.0131	6.57
-55.3608	6.1
-84.049	6.26
-70.7727	6.56
-68.4732	6.3
-59.726	5.87
-70.348	6.43
-45.976	6.13
-53.4758	5.63
-57.9844	6.42
-61.987	6.18
-60.1573	5.89
-71.7147	6.37
-64.3156	5.84
-63.0115	5.96
-74.9336	6.29
-50.0892	6.52
-60.7595	6.17
-67.2733	5.89
-64.345	6.24
-73.8011	6.3
-59.2149	6.44
-62.1035	6.25
-71.2331	6.35
-67.7065	6.61
-72.0949	6.41
-86.7532	6.16
-49.105	5.73
-67.3612	5.71
-76.7538	5.56
-67.4123	6.21
-76.3092	6.36
-78.9571	6.44
-49.4296	5.93
-58.3746	6.21
-91.3791	6.7
-78.0684	6.18
-93.8574	6.75
-63.9154	6.22
-84.1054	5.95
-70.0511	5.86
-58.0547	5.77
-55.0092	5.32
-63.0196	6.08
-42.3974	6.23
-59.7266	6.23
-41.6516	6.35
-76.1165	5.99
-69.087	5.87
-65.6463	6.47
-62.4953	6.3
-43.9753	6.25
-72.6685	5.97
-56.1058	6.05
-76.3638	5.39
-66.0968	5.94
-72.0961	5.55
-74.4476	6.1
-49.3276	6.02
-56.9091	6.11
-83.1339	6.12
-58.9417	6.32
-77.7639	5.74
-48.3373	5.91
-47.217	6.02
-49.2458	6.45
-85.1319	6.89
-87.2364	6.38
-85.3261	6.89
-59.246	6.34
-60.9853	5.9
-89.6268	5.93
-62.627	5.84
-60.8934	6.21
-63.1148	6.04
-63.0388	6.59
-54.3853	5.83
-70.1517	6.4
-71.2401	6.2
-58.8044	6.23
-45.605	6.74
-57.0785	5.96
-83.6163	6.06
-54.0249	5.5
-47.5035	6.45
-64.5486	6.44
-54.55	6.16
-67.8866	5.92
-62.8318	6.3
-66.8885	6.07
-61.4655	5.66
-84.5149	6.49
-76.8033	6.66
-61.6702	6.15
-62.591	6.22
-83.1043	6.39
-74.371	6.02
-76.6313	6.57
-68.8187	6.33
-70.8169	6.41
-60.8579	6.23
-77.3134	6.43
-73.6292	6.92
-80.3817	5.74
-75.2746	5.9
-76.0227	6.7
-48.9296	6.37
-38.8909	5.5
-76.7972	6.52
-42.6875	6.13
-53.1382	6.19
-73.9354	6.11
-73.244	6.28
-70.8818	6.35
-79.3393	5.18
-83.3855	6.06
-56.7957	6.37
-59.4125	5.49
-61.112	6.06
-56.6072	5.66
-10.6337	6.17
-58.6371	5.85
-82.7896	6.4
-45.1955	5.58
-44.9321	6.36
-52.8659	5.96
-61.7265	6.17
-58.01	6.08
-52.8572	6.29
-71.8531	6.49
-67.1256	5.91
-53.5665	6.53
-57.6223	5.92
-54.067	6.09
-54.2294	6.11
-58.34	6.06
-65.4142	6.11
-53.7222	5.78
-62.3291	6
-64.8138	6.29
-42.4496	6.2
-68.0497	5.94
-72.6076	5.97
-54.4706	6.22
-81.2585	6.17
-85.981	6.23
-50.4053	6.54
-76.8945	6.61
-65.7806	6.2
-65.2268	6.46
-54.8099	5.96
-73.4015	6.51
-46.5426	6.46
-54.9736	5.88
-51.6042	5.79
-64.6736	6.13
-45.113	5.68
-74.5418	6.22
-57.862	5.89
-51.4826	6.14
-46.0093	5.95
-48.944	6.02
-51.0326	5.71
-67.9245	5.91
-62.2787	5.53
-74.7639	5.66
-57.4059	5.97
-65.5421	6.09
-52.8449	6.38
-60.6439	6.09
-69.1362	5.95
-68.4881	6.22
-84.3106	5.94
-85.5565	6.41
-64.4717	6.01
-49.3809	5.9
-63.1667	6.1
-24.1766	6.34
-82.7428	6.74
-74.6804	5.93
-47.1522	5.9
-66.201	5.82
-69.8349	5.7
-68.6332	6.04
-58.4574	5.59
-71.4061	6.32
-66.4567	6.41
-73.2907	6.07
-73.8896	5.74
-77.3676	5.84
-55.5711	6.19
-77.6787	6.73
-64.3305	5.91
-73.6667	6.77
-54.9317	6.21
-46.4889	5.8
-42.7395	6.23
-81.6939	5.87
-63.8543	6
-28.1152	6.04
-50.5313	6.7
-62.0933	5.34
-58.5176	6.16
-48.1002	5.96
-68.4464	6.15
-60.5931	6.12
-67.3381	5.64
-67.677	6.17
-72.7094	6.13
-42.7983	5.84
-82.2342	5.81
-59.0362	6.27
-54.1474	6.25
-52.3231	5.87
-55.5368	6.03
-67.8888	6.41
-65.8396	5.75
-49.7379	6.01
-91.5179	6.45
-57.0729	6.05
-95.7206	5.82
-63.6149	5.85
-45.135	5.96
-46.7846	5.98
-51.003	6.11
-54.5523	6.14
-44.1469	5.74
-63.4889	6.5
-74.0963	6.06
-49.8406	6.14
-73.6119	5.87
-40.621	6.66
-59.0234	6.32
-63.6654	5.8
-71.7267	6.4
-64.6832	6.47
-22.3619	6.03
-67.6566	6.4
-46.8812	6.08
-58.1433	5.88
-46.5865	6.24
-37.8526	5.65
-49.6883	6.16
-55.3032	5.42
-65.6617	6.56
-37.2246	5.81
-51.7689	5.54
-40.9831	5.68
-70.9959	6.39
-54.168	6.08
-60.6669	6.06
-48.1964	6.21
-63.6227	6.03
-58.0765	6.14
-68.2506	5.63
-51.0437	5.73
-63.8505	6.02
-72.2122	6.27
-51.812	5.91
-61.825	5.98
-52.9006	6.21
-64.6319	6.17
-65.4491	6.01
-55.7129	6.09
-55.8443	6.21
-60.9292	6.32
-46.2053	6.3
-41.9648	6.64
-58.9317	6.5
-75.5322	6.34
-76.3253	6.25
-70.0117	5.65
-59.2278	5.35
-45.2554	5.36
-63.4102	5.73
-67.5811	5.97
-63.8196	5.91
-63.9328	6.07
-75.3337	6.27
-46.2118	5.37
-72.2339	5.89
-55.9602	6.2
-76.1876	6.2
-51.726	5.86
-50.1416	6.29
-55.1714	6.41
-79.5107	6.14
-54.8685	5.78
-63.7545	5.91
-62.9819	6.45
-79.2262	6.63
-78.4478	6.76
-60.2731	6.35
-74.1262	6.84
-76.9885	6.19
-60.5351	5.84
-76.0516	5.22
-47.1444	5.54
-64.9877	6.03
-79.7375	6.38
-68.6559	6.43
-55.1111	5.9
-52.652	6.32
-77.6704	6.46
-63.2346	6.21
-76.4674	6.35
-72.8537	5.76
-49.3323	5.71
-73.9224	5.27
-64.8105	5.26
-93.2328	5.35
-36.906	6.2
-64.9226	6.33
-62.8497	5.88
-69.701	5.29
-55.488	6.21
-65.7511	6.19
-56.2751	5.9
-64.1331	6.13
-81.5739	6.11
-46.9143	6.4
-62.7246	6.13
-72.3842	5.89
-62.3871	5.93
-56.005	5.74
-62.7206	5.5
-60.4661	5.45
-73.1225	5.86
-72.5554	6.31
-67.1294	6.03
-77.467	6
-91.8203	5.33
-64.6846	6.16
-64.188	6.58
-70.9762	6.11
-79.7507	6.57
-59.1595	6
-61.8092	5.63
-62.2623	5.93
-81.673	6.08
-59.6279	6.52
-61.2791	5.85
-61.2279	5.89
-68.7908	6.05
-61.3504	5.62
-55.9408	5.54
-66.2012	6.2
-77.8538	6.46
-39.3958	5.85
-43.7061	6.09
-60.4761	6.09
-57.2965	5.9
-72.6616	5.93
-38.4034	5.96
-56.2531	6.38
-52.0973	6.58
-63.6081	6.15
-66.8867	7.1
-71.4357	6.04
-59.1491	6.27
-65.1132	5.93
-62.1817	6.07
-65.6451	6.22
-46.989	6.28
-46.2249	6.12
-54.4622	6.46
-43.6902	5.73
-66.6471	5.83
-73.1066	6.4
-91.1902	5.72
-70.1202	6.14
-59.4717	5.8
-69.6974	6.37
-59.3991	6.09
-73.3028	6.38
-48.5368	5.93
-67.9091	6.36
-29.2198	5.99
-62.0495	6.06
-67.5277	5.39
-49.5681	6
-71.9498	6.16
-70.5222	6.08
-45.6071	6.22
-68.4623	6.07
-61.8023	6.28
-59.641	5.74
-64.1284	6.1
-81.8902	6.17
-66.3971	5.18
-68.3105	5.9
-46.625	6.12
-49.2337	5.94
-79.4323	6.12
-47.5604	6.32
-40.5012	6.11
-62.6541	5.29
-80.2937	6.18
-68.679	6.77
-71.9435	5.27
-36.0654	6.27
-53.148	6.16
-63.6861	5.74
-54.8482	6.35
-51.7118	5.8
-49.7415	6.25
-70.5086	5.56
-60.0715	5.96
-44.1959	6
-71.2432	5.93
-64.891	6.87
-66.3239	6.16
-73.2489	5.58
-87.1799	5.88
-76.3237	5.6
-56.097	6.03
-43.3817	6.05
-58.8683	5.81
-80.7633	6.43
-86.6101	6.09
-62.4901	6.18
-68.3491	5.65
-57.1307	6
-66.5729	5.37
-80.2942	5.94
-30.9797	6.25
-73.0334	5.81
-76.3371	6.34
-62.5381	6.3
-67.8317	5.39
-52.568	5.86
-67.0604	6.38
-74.2984	6.55
-59.231	5.97
[truncated: 148,004 more rows]

## Sheet: Figure 4h
Distance (Å)	RDF (E14A)
0	0
0.02	0
0.04	0
0.06	0
0.08	0
0.1	0
0.12	0
0.14	0
0.16	0
0.18	0
0.2	0
0.22	0
0.24	0
0.26	0
0.28	0
0.3	0
0.32	0
0.34	0
0.36	0
0.38	0
0.4	0
0.42	0
0.44	0
0.46	0
0.48	0
0.5	0
0.52	0
0.54	0
0.56	0
0.58	0
0.6	0
0.62	0
0.64	0
0.66	0
0.68	0
0.7	0
0.72	0
0.74	0
0.76	0
0.78	0
0.8	0
0.82	0
0.84	0
0.86	0
0.88	0
0.9	0
0.92	0
0.94	0
0.96	0
0.98	0
1	0
1.02	0
1.04	0
1.06	0
1.08	0
1.1	0
1.12	0
1.14	0
1.16	0
1.18	0
1.2	0
1.22	0
1.24	0
1.26	0
1.28	0
1.3	0
1.32	0
1.34	0
1.36	0
1.38	0
1.4	0
1.42	0
1.44	0
1.46	0.002
1.48	0.005
1.5	0.012
1.52	0.025
1.54	0.049
1.56	0.081
1.58	0.13
1.6	0.181
1.62	0.231
1.64	0.281
1.66	0.326
1.68	0.358
1.7	0.384
1.72	0.38
1.74	0.384
1.76	0.369
1.78	0.348
1.8	0.326
1.82	0.298
1.84	0.274
1.86	0.245
1.88	0.221
1.9	0.197
1.92	0.177
1.94	0.159
1.96	0.144
1.98	0.131
2	0.12
2.02	0.11
2.04	0.106
2.06	0.098
2.08	0.097
2.1	0.093
2.12	0.092
2.14	0.093
2.16	0.095
2.18	0.098
2.2	0.103
2.22	0.106
2.24	0.112
2.26	0.118
2.28	0.123
2.3	0.13
2.32	0.137
2.34	0.144
2.36	0.154
2.38	0.16
2.4	0.167
2.42	0.176
2.44	0.188
2.46	0.201
2.48	0.22
2.5	0.244
2.52	0.272
2.54	0.306
2.56	0.339
2.58	0.37
2.6	0.396
2.62	0.416
2.64	0.431
2.66	0.438
2.68	0.44
2.7	0.435
2.72	0.428
2.74	0.421
2.76	0.412
2.78	0.404
2.8	0.396
2.82	0.387
2.84	0.379
2.86	0.373
2.88	0.369
2.9	0.366
2.92	0.361
2.94	0.357
2.96	0.358
2.98	0.352
3	0.348
3.02	0.347
3.04	0.342
3.06	0.336
3.08	0.332
3.1	0.331
3.12	0.328
3.14	0.325
3.16	0.324
3.18	0.318
3.2	0.317
3.22	0.316
3.24	0.318
3.26	0.319
3.28	0.318
3.3	0.319
3.32	0.321
3.34	0.323
3.36	0.326
3.38	0.329
3.4	0.331
3.42	0.334
3.44	0.338
3.46	0.344
3.48	0.345
3.5	0.349
3.52	0.353
3.54	0.356
3.56	0.36
3.58	0.363
3.6	0.367
3.62	0.369
3.64	0.372
3.66	0.374
3.68	0.377
3.7	0.382
3.72	0.385
3.74	0.386
3.76	0.386
3.78	0.387
3.8	0.389
3.82	0.387
3.84	0.388
3.86	0.387
3.88	0.385
3.9	0.384
3.92	0.382
3.94	0.38
3.96	0.378
3.98	0.377
4	0.373
4.02	0.373
4.04	0.369
4.06	0.368
4.08	0.367
4.1	0.364
4.12	0.362
4.14	0.359
4.16	0.36
4.18	0.357
4.2	0.354
4.22	0.355
4.24	0.35
4.26	0.352
4.28	0.35
4.3	0.348
4.32	0.348
4.34	0.348
4.36	0.349
4.38	0.349
4.4	0.349
4.42	0.35
4.44	0.348
4.46	0.349
4.48	0.347
4.5	0.351
4.52	0.352
4.54	0.353
4.56	0.354
4.58	0.356
4.6	0.358
4.62	0.359
4.64	0.361
4.66	0.362
4.68	0.362
4.7	0.364
4.72	0.366
4.74	0.365
4.76	0.367
4.78	0.364
4.8	0.365
4.82	0.365
4.84	0.363
4.86	0.364
4.88	0.361
4.9	0.362
4.92	0.36
4.94	0.359
4.96	0.357
4.98	0.355
5	0.353
5.02	0.353
5.04	0.351
5.06	0.349
5.08	0.348
5.1	0.343
5.12	0.341
5.14	0.339
5.16	0.337
5.18	0.334
5.2	0.332
5.22	0.329
5.24	0.328
5.26	0.324
5.28	0.324
5.3	0.322
5.32	0.318
5.34	0.315
5.36	0.314
5.38	0.31
5.4	0.308
5.42	0.305
5.44	0.304
5.46	0.302
5.48	0.299
5.5	0.297
5.52	0.295
5.54	0.294
5.56	0.291
5.58	0.289
5.6	0.288
5.62	0.286
5.64	0.285
5.66	0.282
5.68	0.281
5.7	0.28
5.72	0.277
5.74	0.276
5.76	0.274
5.78	0.273
5.8	0.27
5.82	0.268
5.84	0.267
5.86	0.267
5.88	0.264
5.9	0.262
5.92	0.261
5.94	0.259
5.96	0.257
5.98	0.256
6	0.255
6.02	0.253
6.04	0.251
6.06	0.25
6.08	0.248
6.1	0.245
6.12	0.244
6.14	0.243
6.16	0.24
6.18	0.239
6.2	0.238
6.22	0.235
6.24	0.233
6.26	0.231
6.28	0.23
6.3	0.227
6.32	0.228
6.34	0.224
6.36	0.223
6.38	0.222
6.4	0.222
6.42	0.219
6.44	0.218
6.46	0.215
6.48	0.214
6.5	0.213
6.52	0.211
6.54	0.211
6.56	0.21
6.58	0.208
6.6	0.207
6.62	0.206
6.64	0.204
6.66	0.203
6.68	0.202
6.7	0.201
6.72	0.2
6.74	0.199
6.76	0.198
6.78	0.197
6.8	0.196
6.82	0.195
6.84	0.194
6.86	0.193
6.88	0.192
6.9	0.191
6.92	0.19
6.94	0.189
6.96	0.187
6.98	0.186
7	0.184
7.02	0.185
7.04	0.184
7.06	0.182
7.08	0.181
7.1	0.18
7.12	0.179
7.14	0.178
7.16	0.177
7.18	0.175
7.2	0.174
7.22	0.172
7.24	0.171
7.26	0.17
7.28	0.17
7.3	0.168
7.32	0.166
7.34	0.166
7.36	0.163
7.38	0.163
7.4	0.161
7.42	0.16
7.44	0.159
7.46	0.158
7.48	0.156
7.5	0.154
7.52	0.154
7.54	0.152
7.56	0.151
7.58	0.149
7.6	0.148
7.62	0.147
7.64	0.147
7.66	0.145
7.68	0.143
7.7	0.142
7.72	0.141
7.74	0.14
7.76	0.138
7.78	0.138
7.8	0.137
7.82	0.135
7.84	0.134
7.86	0.133
7.88	0.132
7.9	0.131
7.92	0.129
7.94	0.129
7.96	0.127
7.98	0.126
8	0.125
8.02	0.124
8.04	0.123
8.06	0.121
8.08	0.121
8.1	0.12
8.12	0.119
8.14	0.118
8.16	0.117
8.18	0.117
8.2	0.115
8.22	0.114
8.24	0.113
8.26	0.112
8.28	0.111
8.3	0.11
8.32	0.109
8.34	0.108
8.36	0.107
8.38	0.107
8.4	0.105
8.42	0.104
8.44	0.104
8.46	0.103
8.48	0.101
8.5	0.101
8.52	0.1
8.54	0.099
8.56	0.099
8.58	0.098
8.6	0.097
8.62	0.096
8.64	0.095
8.66	0.095
8.68	0.094
8.7	0.093
8.72	0.093
8.74	0.092
8.76	0.092
8.78	0.091
8.8	0.09
8.82	0.09
8.84	0.089
8.86	0.089
8.88	0.088
8.9	0.088
8.92	0.087
8.94	0.087
8.96	0.086
8.98	0.086
9	0.085
9.02	0.085
9.04	0.085
9.06	0.084
9.08	0.083
9.1	0.083
9.12	0.083
9.14	0.082
9.16	0.082
9.18	0.081
9.2	0.081
9.22	0.081
9.24	0.081
9.26	0.079
9.28	0.08
9.3	0.079
9.32	0.079
9.34	0.078
9.36	0.078
9.38	0.077
9.4	0.077
9.42	0.076
9.44	0.077
9.46	0.076
9.48	0.075
9.5	0.075
9.52	0.075
9.54	0.075
9.56	0.074
9.58	0.074
9.6	0.073
9.62	0.073
9.64	0.073
9.66	0.073
9.68	0.072
9.7	0.072
9.72	0.072
9.74	0.071
9.76	0.071
9.78	0.071
9.8	0.071
9.82	0.07
9.84	0.07
9.86	0.07
9.88	0.069
9.9	0.069
9.92	0.069
9.94	0.069
9.96	0.068
9.98	0.068
10	0.068

## Sheet: Supplementary Figure 1a
pH	Kd (nM)							ΔH (kJ/mol)							-TΔS (kJ/mol)
5.5	14090	25000	22420					-31.72	-37.82	-33.18					4.025	11.547	6.643
6	2502	2862	2735					-26.29	-31.06	-29.8					-5.686	-0.577	-1.955
6.5	557.6	621.2	502.8	572.1				-22.76	-27.83	-25.48	-27.68				-12.934	-7.6	-10.471	-7.958
7	154.2	177.1	214.3	135.2	319.1			-15.85	-13.51	-19.71	-19.68	-28.53			-23.029	-25.027	-18.354	-19.532	-8.551
7.5	104.8	61.24	307.2	174.8	292.3	313.8		-7.628	-9.108	-10.04	-9.479	-9.088	-8.801		-32.2	-32.051	-27.132	-29.093	-28.208	-28.321
8.5	13.15	14.39						12.89	10						-57.871	-54.77
9	23.85	17.31						15.53	9.858						-59.034	-54.174
10	4.603	18.84						19.73	9.104						-67.322	-53.19

## Sheet: Supplementary Figure 1c
Wavelength (nm)	W63 EmrE pH 5.0					W63 EmrE pH 9.0
250	7.937	7.829	7.698	8.061		16.61	16.151	16.355	16.328
252	8.024	8.171	8.218	8.172		16.943	17.174	16.682	17.295
254	8.027	8.498	8.681	8.113		17.277	17.183	17.296	17.414
256	8.331	8.26	8.998	8.587		17.525	18.138	17.326	17.647
258	8.615	8.78	9.017	8.948		18.548	17.904	17.957	18.116
260	8.809	9.455	9.169	9.371		17.982	18.684	18.354	18.291
262	9.206	9.608	9.8	9.661		19.286	19.47	19.382	19.151
264	10.498	10.429	10.613	10.618		19.962	20.286	20.787	20.352
266	11.358	12.312	12.679	12.053		22.033	22.303	22.037	21.517
268	13.768	14.644	15.892	14.24		24.551	24.723	24.679	24.333
270	16.862	17.885	19.375	18.351		28.247	28.658	28.022	28.199
272	21.377	22.475	26.33	23.019		33.393	33.184	33.598	33.15
274	27.882	29.489	36.891	29.617		40.296	40.817	39.923	40.835
276	36.193	38.875	55.63	39.371		50.597	50.055	50.335	51.456
278	48.414	53.358	61.479	52.118		64.833	64.312	64.44	64.751
280	67.083	69.392	93.045	71.141		83.503	82.229	82.371	83.386
282	99.296	104.515	119.184	104.944		116.441	117.357	115.987	118.477
284	155.679	163.001	163.915	166.523		176.56	176.377	174.845	174.598
286	253.39	268.191	269.3	267.22		282.752	283.002	281.21	283.974
288	420.357	444.698	450.031	445.898		470.35	471.493	468.546	470.559
290	620.626	665.511	675.991	652.198		697.979	697.45	698.598	703.974
292	889.831	941.456	944.089	941.825		1024.27	1031.85	1022.72	1029.89
294	1225.37	1291.39	1315.49	1282.02		1442.06	1444.12	1435.55	1442.45
296	1597.73	1677.69	1707.6	1681.71		2032.79	2048.88	1905.17	1908.5
298	2302.26	2427.52	2417.14	2411.33		2663.19	2693.8	2856.09	2854.26
300	2858.69	2990.52	3001.38	2981.73		3894.13	3925.1	3601.77	3627.35
302	3454.25	3598.68	3610.55	3607.34		4872.2	4935.48	4491.56	4477.65
304	4019.68	4181.54	4177	4172.92		5872.29	5929.07	6366.14	6393.32
306	4505.16	4685.56	4688.44	4670.87		6819.44	6866.05	7533.83	7559.54
308	5916.12	6157.81	6153.79	6161.5		7700.2	7744.82	8640.62	8672.31
310	6489.26	6720.25	6753.26	6716.6		10669.2	10757.5	9695.97	9708.63
312	6916.84	7178.32	7179.65	7174.81		11789.4	11899.6	10670.3	10644.2
314	7248.53	7533.03	7541.38	7534.69		12940.8	12947.3	11490.1	11453.3
316	7491.56	7792.2	7818.75	7810.04		13704.6	13830.2	12161.4	12068.6
318	7672.87	7937.47	7981.3	7975.96		14477.1	14657.2	12732.7	12686.9
320	7756.21	8062.27	8053.72	8096.05		15135.3	15318.3	13282.6	13234.1
322	7790.54	8125.96	8099.35	8126.35		15711.3	15783.1	13561.3	13586.6
324	7799.34	8084.81	8115.76	8061.72		16150.8	16277.5	18147.5	18266.8
326	7699.2	8047.18	8033.44	8044.93		16563.7	16600.7	18573.9	18591.5
328	7603.02	7920.4	7937.64	7915.5		16840.2	16921.2	18920.8	18977.3
330	7493.31	7805.21	7789.82	7799.75		16951.5	17056.6	19147.4	19187.7
332	7311.13	7606.65	7595.31	7591.1		17065	17115.1	19204	19222.8
334	7090.97	7410.51	7417.47	7406.24		16933.8	17125	19126.6	19073.9
336	6883.37	7179.82	7207.42	7185.18		16939.1	16943.4	18880.5	19023.7
338	6672.04	6952.8	6942.51	6954.23		16537.8	16652.3	18613.2	18630.8
340	6444.67	6715.39	6735.21	6701.01		16423.6	16476.7	18329.6	18275.9
342	6206.06	6469.78	6491.41	6505.69		15978.8	16028.7	17894.4	17927.8
344	5997.82	6255.39	6263.62	6273.21		15628.4	15755.1	17417.5	17487.7
346	5776.86	6016.36	6040.23	6005.42		15261	15382.2	16965	16974.4
348	5557.13	5802.54	5798.1	5769.86		14854.6	14967.2	16454.6	16502.9
350	5340.06	5566.59	5584.16	5552.62		14430.3	14582.9	15940.4	15954.4
352	5107.36	5331.47	5326.38	5317.04		13978	14047.1	15363.2	15349.4
354	4916.16	5113.19	5130.44	5100		13518.8	13580.8	14805.8	14871.8
356	4696.14	4916.27	4915.68	4946.37		13037.7	13170.8	14231.7	14249.5
358	4485.35	4681.86	4684.02	4681.36		12542.2	12621.1	13646.4	13673.4
360	4296.48	4478.29	4492.08	4483.86		12040.3	12142	13073.9	13072.5
362	4114.99	4281.24	4290.48	4270.24		11588.4	11670.5	12475.1	12501.4
364	3929.75	4106.72	4103.96	4086.2		11115.5	11181.3	11924.3	11936.8
366	3749.04	3927.12	3920.64	3914.82		10657.8	10696.9	11398.5	11425.6
368	3604.81	3733.92	3737.54	3722.42		10147.8	10234.1	10838.2	10851.2
370	3373.46	3533.09	3536.38	3519.67		9633.05	9686.47	10219	10227.6
372	3196.41	3350.24	3338.04	3339.55		9112.97	9189.02	9650.6	9679.98
374	3007.85	3162.88	3163.66	3154.95		8617.72	8689.45	9070.48	9090
376	2827.88	2962.9	2972.39	2960.93		8080.93	8131.92	8490.38	8491.49
378	2662.1	2797.11	2779.9	2774.19		7566.2	7617.13	7911.42	7959.21
380	2483.96	2602.81	2607.31	2594.3		7050.24	7080.73	7356.15	7344.96
382	2318.18	2431.41	2432.97	2421.91		6542.57	6597.16	6811.29	6820.46
384	2176.64	2281.93	2274.81	2273.11		6107.82	6132.32	6321.98	6329.96
386	2025.96	2126.42	2131.8	2122.14		5647.9	5677.03	5823.92	5841.27
388	1905.17	2000.1	2005.35	1994.49		5248.49	5309.16	5427.97	5429.28
390	1789.37	1881.92	1874.76	1872.23		4864.63	4897.75	5007.79	5015.99
392	1789.37	1881.92	1874.76	1872.23		4864.63	4897.75	5007.79	5015.99
394	1589.22	1661.56	1659.37	1663.45		4187.31	4218.59	4293.83	4295.36
396	1495.45	1574.23	1567.99	1567.59		3889.79	3907.15	3975.42	3982.8
398	1402.8	1470.8	1480.16	1470.99		3573.86	3582.82	3642.56	3641.85
400	1320.01	1386.63	1385.7	1381.09		3274.48	3285.98	3347.04	3341.57
402	1255.75	1319.19	1325.64	1314.89		3055.5	3080.1	3109.6	3114.03
404	1193.43	1253.93	1254.88	1248.87		2814.53	2826.64	2866.6	2867.44
406	1133.51	1184.41	1189.96	1186.35		2606.49	2618.49	2652.86	2653.65
408	1076.5	1129.62	1130.25	1132.28		2409.19	2426.52	2446.89	2446.04
410	1023.52	1075.65	1077.67	1075.43		2239.25	2252.42	2274.03	2275.09
412	1000.7	1052.64	1052.11	1047.14		2132.47	2144.66	2154.04	2158.74
414	970.475	1023.69	1027.64	1021.64		2017.59	2028.83	2046.31	2057.57
416	938.089	987.613	985.287	982.615		1891.42	1902.03	1920.04	1923.38
418	893.629	941.206	939.168	936.442		1758.1	1769	1790.99	1786.87
420	849.667	895.185	893.966	891.388		1631.12	1644.23	1651.32	1660.45
422	789.953	833.7	837.329	828.221		1475.85	1488.86	1501.43	1501.59
424	737.081	777.706	779.633	776.782		1342.43	1345.9	1356.87	1359.77
426	701.131	741.527	741.272	737.696		1234.32	1237.36	1252.37	1259.95
428	681.397	720.051	716.567	714.732		1160.49	1170.91	1177.19	1178.03
430	653.495	689.137	692.564	686.392		1086.92	1089.95	1094.25	1097.38
432	629.222	662.113	666.959	659.915		1008.47	1017.69	1031.28	1033.71
434	602.161	632.648	634.562	631.232		941.333	946.901	959.421	963.39
436	572.515	607.289	607.794	599.813		880.096	886.213	896.428	894.542
438	552.848	580.183	581.137	579.876		831.019	834.462	837.962	845.082
440	528.858	552.667	555.915	551.606		783.295	786.468	790.044	790.8
442	505.485	536.172	538.089	530.664		736.463	742.573	746.21	748.429
444	481.646	506.012	508.275	504.343		691.648	695.932	701.623	702.345
446	462.866	484.135	492.339	483.448		655.85	657.151	663.86	664.746
448	441.422	467.555	467.673	463.172		615.508	616.338	623.755	627.581
450	421.836	445.682	445.972	440.181		578.945	578.573	589.778	588.581
452	398.933	421.557	425.505	417.384		541.967	542.176	549.096	551.011
454	375.662	396.924	399.942	396.637		502.338	504.08	511.759	509.57
456	357.123	373.22	378.875	372.091		471.075	470.275	475.25	479.975
458	333.417	347.362	354.161	348.409		432.056	434.438	440.568	441.18
460	314.196	328.498	331.554	327.995		401.825	404.424	408.262	410.606
462	294.668	305.141	307.821	303.296		370.716	370.402	376.358	376.799
464	271.117	284.458	290.29	281.307		342.926	342.554	344.251	348.504
466	253.02	267.23	271.802	264.313		317.04	315.331	319.603	318.856
468	235.319	245.455	250.106	246.076		290.37	291.263	296.183	295.425
470	218.903	230.91	231.153	227.962		268.332	267.715	271.327	271.11
472	205.525	213.966	219.163	213.61		249.228	249.344	253.985	253.722
474	191.786	201.241	205.917	200.211		232.996	233.81	233.926	236.424
476	179.986	186.497	194.086	187.893		217.232	217.469	220.3	221.478
478	170.717	177.033	184.035	177.809		205.876	206.073	208.359	209.332
480	160.802	169.057	172.547	166.27		193.067	193.823	195.835	198.151
482	152.795	159.74	165.531	159.571		184.611	184.233	185.795	187.228
484	144.031	151.179	155.959	149.886		173.808	174.312	176.557	176.357
486	136.928	141.023	147.673	141.907		163.723	164.12	166.954	165.885
488	128.684	134.975	138.258	135.01		155.304	155.574	158.249	157.148
490	121.255	125.701	131.942	126.319		145.713	145.799	147.827	148.843
492	116.334	119.328	124.121	119.723		138.272	138.025	139.057	141.174
494	108.684	112.215	116.324	112.171		130.13	130.966	131.553	130.97
496	101.338	106.298	109.397	105.104		122.335	123.42	125.592	123.796
498	95.321	98.538	102.668	100.039		116.777	116.511	116.738	118.146
500	89.715	93.751	96.052	92.791		108.857	108.79	110.285	110.88

## Sheet: Supplementary Figure 6a
								proton-bound EmrE (this work)																				deprotonated EmrE at Glu14A (this work)
	0	1	2	3	4	5	6	7	8	9	10	11	12	13	14	15	16	17				0	1	2	3	4	5	6	7	8	9	10	11	12
0	90.7719	62.0044	58.0948	52.4963	49.3386	48.0541	45.5331	44.7859	45.8595	44.1268	42.4666	42.4666	41.0489	38.5185	38.5185	38.5185	38.5185	38.5185			0	110.106	101.158	78.4251	76.4147	73.202	73.202	73.202	73.202	73.202	73.202	73.202	73.202	73.202
1	95.1185	68.1628	70.7064	62.8552	59.122	45.5466	52.3686	57.2759	51.8491	60.3014	50.4551	52.6978	42.527	47.7276	45.9386	48.6216	45.5309	49.575			1	112.433	107.536	85.9443	91.658	90.1051	90.9999	81.4894	95.6091	97.5562	95.2526	87.4391	80.3221	88.4084
2	88.1608	62.3069	69.1765	65.7274	54.3501	54.9444	60.5156	64.0131	53.8231	52.2823	48.9319	51.5382	43.4221	47.4594	50.6524	42.4402	39.8089	48.2382			2	101.532	99.8324	101.744	88.7988	88.7493	110.832	83.8935	93.1463	101.875	83.8388	104.984	89.0999	91.6709
3	91.4949	68.941	74.9746	71.1348	61.734	50.6841	55.2116	58.7942	58.9495	56.3715	50.628	51.7723	44.331	46.3116	46.6122	42.8489	52.0959	53.4281			3	108.957	109.109	92.7815	93.4837	92.0603	90.6837	99.3601	92.4315	96.401	93.572	95.5517	100.85	93.0422
4	85.7391	71.4612	68.097	68.9616	66.0235	50.4217	53.581	59.885	59.5278	50.8549	51.5183	47.7604	43.4184	44.0269	46.9768	47.5939	48.7217	48.4834			4	107.357	112.03	99.2732	86.7443	78.6179	92.9108	87.359	93.6577	102.844	87.7117	114.475	110.409	109.007
5	92.1129	69.6473	69.3699	75.7135	65.231	50.8628	61.6505	58.2726	61.3655	59.2659	49.1216	45.3806	50.2159	50.0553	45.9671	49.9088	49.0318	50.3022			5	117.059	110.823	93.6376	108.353	86.8211	94.5763	91.9091	89.6141	107.12	87.5671	95.2472	100.845	103.752
6	84.5123	71.7572	68.155	74.0625	60.1878	48.7873	57.6923	54.1405	54.8047	61.5272	49.2116	49.8726	47.3302	50.7807	45.3343	44.3564	43.0842	54.5481			6	106.366	124.52	92.0067	107.428	91.6451	100.576	107.952	86.9212	102.272	79.3135	97.2744	92.126	95.8803
7	94.1022	73.4241	78.673	74.7821	67.6198	54.2932	54.5519	55.0761	53.1816	59.4308	57.4013	50.051	45.1911	54.5062	45.0831	50.2378	55.6821	59.7136			7	115.431	114.312	76.4378	90.9032	87.8089	96.0947	113.223	92.2	96.7975	81.6133	87.4775	95.1055	97.2217
8	92.252	72.8659	75.7352	74.4797	67.265	52.3213	54.6283	56.2239	57.4449	61.5041	55.319	48.4259	49.5177	54.2108	51.2518	44.3171	54.7099	55.462			8	106.083	104.765	88.2294	95.4492	90.1654	97.2342	105.304	86.2747	96.0751	94.5815	98.5363	83.1064	101.549
9	95.1009	67.3216	68.7581	62.5281	64.5927	55.4557	56.736	60.9669	57.2901	61.5406	61.1741	51.4151	53.201	52.5693	49.9617	52.4442	54.3283	59.8197			9	120.309	106.559	95.1395	94.1787	97.9685	91.5026	110.507	89.2797	99.1906	90.214	98.9481	89.7172	99.8085
10	91.0631	74.037	69.7587	62.8624	59.3688	61.6706	59.0494	58.9935	58.215	61.8311	53.7964	52.4064	52.3266	52.1139	43.3235	55.4524	52.7213	51.9422			10	107.398	112.291	98.4968	98.0112	89.3747	95.5551	108.627	91.7117	99.6261	92.5947	91.5389	82.659	102.331
11	91.9834	71.4831	79.5548	63.0317	69.4057	64.0403	55.4701	54.9676	59.2752	64.4079	58.7083	51.8118	49.2939	54.2881	48.5098	63.0674	42.7988	51.0902			11	105.445	106.015	106.386	94.5761	86.5911	90.0682	103.533	96.3128	100.124	85.5069	100.598	84.6105	94.9926
12	84.3886	69.3838	69.3879	60.3891	66.2167	59.0744	56.671	58.9753	55.1373	59.1128	47.7169	51.4792	50.8837	51.3604	44.8502	49.2913	53.3599	58.2487			12	109.192	104.329	91.035	93.7088	92.6482	102.882	103.887	91.2935	96.3116	95.7075	84.7065	84.1932	98.6367
13	92.1691	77.7433	81.2123	61.3916	66.9844	54.8303	51.4719	60.4729	58.2204	59	51.8399	59.2385	50.8572	49.8726	50.2071	52.929	48.6043	56.0069			13	105.68	123.578	83.1458	95.3692	106.066	97.4756	119.383	86.6072	102.414	90.0523	92.0314	93.6856	89.1435
14	83.3623	74.2637	71.6626	66.8496	60.792	55.9313	53.1275	58.505	55.1974	64.069	51.4708	51.2812	51.0475	49.2182	45.2944	56.4994	48.7887	60.5078			14	110.359	109.861	99.2865	105.5	76.8873	101.536	112.532	101.739	100.953	104.628	104.866	89.4647	99.2307
15	80.9525	71.5025	66.1061	63.1625	62.781	63.0444	55.2633	63.0548	59.5944	62.1066	54.5934	49.2392	51.7284	53.1822	47.165	56.8073	50.5654	57.0103			15	122.485	107.93	106.686	89.4058	94.6568	99.9891	108.491	81.0533	109.597	91.6284	97.1945	106.496	104.661
16	85.4892	76.7068	76.9796	64.3968	60.0553	58.9127	48.9288	58.1864	52.6707	59.2095	54.5422	55.4718	50.9886	47.8211	49.454	56.2591	49.6336	57.355			16	140.153	109.341	98.2073	88.3607	96.1125	96.0678	106.289	75.749	103.35	96.0544	96.2701	101.533	108.205
17	87.3549	75.4479	77.959	63.7125	60.6846	57.6861	59.3373	59.4953	60.782	60.3279	59.8587	62.4726	59.5959	55.1091	52.0295	49.5114	47.9933	53.3894			17	128.435	111.263	96.5934	95.7572	112.857	99.5034	106.798	95.891	110.036	89.191	111.338	114.362	92.9154
18	83.3804	79.1239	70.4052	63.2705	72.6381	57.7058	55.4295	54.981	57.4377	61.6856	56.075	61.1025	57.2867	51.7406	52.118	49.6203	50.9554	57.79			18	132.278	102.848	91.1938	97.619	103.545	92.2672	115.015	97.101	103.823	96.8506	103.171	113.55	104.817
19	75.5325	83.366	72.2851	61.5688	78.0365	58.7673	51.7463	61.9201	58.2197	62.121	55.5401	63.9552	56.1563	58.4347	47.1279	53.5126	51.2242	54.5667			19	131.085	108.778	91.3528	91.2351	104.027	92.1147	109.522	96.5429	95.2309	98.1769	106.371	120.096	111.333
20	77.913	82.0087	65.9341	64.0417	72.7373	58.5286	57.5835	51.5548	57.826	67.6502	54.6811	62.3706	54.8083	50.0757	52.721	49.72	53.5282	56.4592			20	137.09	114.375	90.5341	92.1391	87.744	94.4027	108.457	93.1965	98.2662	88.0648	96.4718	111.782	98.8538
21	74.8398	83.9397	77.6249	72.9967	69.0395	63.9402	54.6555	62.3231	62.7785	64.2884	49.6175	62.9958	64.9661	57.6634	49.6992	48.3305	50.986	64.8099			21	128.044	114.398	87.5708	101.595	108.72	93.2992	117.054	94.4393	99.3347	90.5202	98.2772	116.895	97.1007
22	74.3982	81.5401	81.2567	69.1581	75.0223	61.0354	54.7485	60.3518	57.8443	58.8436	56.7912	61.0507	61.949	51.7778	49.7337	54.5207	49.5952	57.9633			22	135.374	110.576	91.9445	89.1719	101.642	99.6005	114.253	87.3575	96.0392	88.5635	112.783	113.029	110.546
23	80.335	82.7069	69.7192	69.1237	66.9742	53.8554	52.5334	55.4319	58.1839	55.9642	56.4935	59.6532	56.5066	56.0914	45.6774	50.6436	50.0221	53.6427			23	126.141	118.6	96.6441	87.8591	100.069	99.402	109.193	108.182	110.612	104.591	97.8044	113.251	100.49
24	79.87	76.6215	80.1093	67.3694	63.8003	61.3863	56.993	54.629	58.4621	53.6253	58.5786	61.0698	69.4041	57.4843	54.0228	45.3117	53.0395	57.9748			24	117.272	118.805	100.315	93.8337	108.009	88.9564	95.3806	95.157	110.114	96.678	89.9787	124.592	111.867
25	79.1792	77.6832	77.3952	68.8559	71.8648	62.685	53.2901	57.6243	57.9658	56.6217	59.0894	58.8653	67.9063	61.0666	50.6787	46.9257	52.576	64.9793			25	132.586	121.817	107.562	92.9107	96.428	103.405	101.565	98.2723	95.7899	102.271	106.077	117.146	104.386
26	78.7232	78.6876	75.8002	60.2433	71.5537	62.2227	61.8366	58.2372	59.1278	57.511	53.8622	69.0804	58.9812	51.4888	51.9564	46.9731	52.0461	55.4165			26	129.055	135.225	127.63	103.738	99.7465	94.4557	99.8125	98.737	90.6683	87.6354	103.125	107.349	102.744
27	82.1118	88.3537	73.4917	66.547	64.9908	60.9044	50.9293	50.9359	61.3783	54.2654	54.8618	60.594	59.8868	55.8868	51.6828	50.7298	52.9512	53.8457			27	133.416	120.161	120.636	98.5563	103.741	104.877	89.4888	90.2101	91.4537	81.1665	113.842	119.534	95.3511
28	77.8945	76.0307	69.5905	66.6257	66.367	60.3511	61.9705	54.1733	63.434	54.5218	57.775	70.8208	58.2875	58.9031	50.9099	53.1468	53.8956	53.3386			28	136.1	132.8	111.57	95.9284	103.373	91.3253	87.6685	115.396	96.9631	94.9168	120.753	109.754	95.4681
29	87.6971	82.6581	73.0215	69.6595	64.6194	62.8627	60.1601	59.8014	59.9445	61.2209	57.5972	56.4228	55.0543	52.5237	56.4405	53.3108	62.5971	58.6741			29	138.395	110.613	112.481	89.2593	101.891	101.251	99.1519	95.4554	97.43	96.8669	107.907	105.661	97.3427
30	83.3855	82.8383	69.8166	64.2422	61.7574	63.1677	55.1875	58.208	64.7551	62.6009	59.2066	62.2988	68.3356	50.1779	56.8401	54.6445	53.977	61.1761			30	136.048	121.987	102.307	98.2746	105.264	97.7246	83.9217	94.5613	98.1076	94.5346	112.023	103.941	97.9515
31	78.1759	77.7285	66.6837	71.059	64.8305	58.4245	58.3345	59.6433	57.2728	59.9098	61.8451	64.6645	65.2234	51.6086	59.612	65.8138	49.5713	49.9801			31	128.329	119.383	100.775	91.4238	106.32	107.698	103.991	90.8734	97.4817	104.444	113.608	107.902	101.896
32	88.8159	78.9781	74.1482	68.3903	61.0801	63.0939	54.1006	57.4294	62.6539	54.7443	57.0512	66.5588	54.3295	51.8708	55.9368	58.3999	54.4978	54.1027			32	118.018	122.406	109.012	101.93	97.9737	95.1325	89.4058	95.7849	98.3796	100.214	99.9642	107.543	97.103
33	91.174	68.0768	79.6381	79.6241	65.1952	60.2088	58.611	54.7398	60.0886	62.0206	57.3708	63.6897	58.2057	52.6698	55.4208	53.4852	47.9321	51.3279			33	118.925	121.831	109.464	110.714	90.0596	99.4832	98.0515	92.0825	95.6016	99.7069	94.4612	115.035	105.353
34	88.93	76.9877	73.5144	77.8638	60.9306	56.7694	53.6837	56.0114	55.2062	63.1306	67.0017	65.617	62.1459	52.4813	58.5973	61.4595	50.4698	58.8233			34	120.902	111.661	110.06	94.074	89.3016	95.4049	88.606	99.3023	86.722	90.7713	105.177	109.752	97.8363
35	85.3722	76.1999	73.8914	73.7324	60.6882	63.1383	57.4871	63.0701	63.104	67.8814	60.3413	66.0208	64.5178	52.1684	52.6385	54.1778	47.3936	59.2997			35	122.272	123.278	106.281	92.7884	95.4569	94.7995	102.456	96.659	87.1924	88.0783	95.0356	113.464	100.369
36	89.4696	82.1641	71.141	68.2915	61.1285	58.9141	57.9087	58.3478	55.0311	65.5074	55.7471	62.3002	64.1249	56.561	53.5632	57.2184	51.8474	53.4976			36	130.483	112.672	110.582	102.313	95.8634	97.8822	93.9204	93.6741	89.0239	87.8316	97.2005	119.088	99.7136
37	80.6291	75.7271	59.4842	72.2757	65.5356	57.7624	53.4248	56.4296	61.5854	64.9216	60.8185	59.2247	65.507	54.8195	53.3751	52.9293	51.0778	51.1609			37	122.725	110.524	86.0326	102.058	90.6949	109.364	88.7075	100.182	91.3818	86.7948	94.28	113.362	95.637
38	84.3754	82.7492	65.2555	77.4877	60.9416	54.7867	59.0285	56.6661	62.7034	62.7612	63.3595	67.3572	60.271	51.6387	55.4667	51.3549	52.7766	56.4114			38	122.415	110.045	98.1065	103.698	95.1187	109.069	90.9451	95.1122	88.4765	96.1907	112.775	112.16	109.667
39	73.5926	79.0895	67.5734	65.7844	64.1553	54.1262	49.7023	62.5415	58.2204	58.4792	60.722	65.8107	61.0393	51.1394	59.8875	53.5254	51.143	52.4581			39	121.777	110.245	90.5736	94.6653	105.842	97.1968	96.0778	101.011	100.755	92.6694	96.2248	110.538	114.638
40	80.2962	81.7351	73.642	72.3595	65.4831	58.0516	61.3155	62.5041	63.2147	63.5826	60.6157	66.2052	62.5961	54.9595	55.1706	54.026	53.9267	52.7172			40	130.543	110.499	101.192	107.219	95.6111	109.76	101.542	102.877	94.9273	91.5821	107.22	115.717	95.293
41	81.594	78.2472	70.1012	66.6972	66.6316	60.4639	56.8619	53.7704	61.0601	58.4267	53.5427	71.872	57.5078	55.8609	55.1924	54.9913	63.7549	49.7733			41	115.746	112.69	85.3974	96.1125	109.011	96.3088	96.1973	103.744	89.8815	90.0381	101.995	109.843	104.64
42	79.3037	77.5596	62.9891	72.0173	63.799	57.935	57.5769	54.2381	58.5449	54.3402	53.4995	67.4338	66.5323	58.1744	56.6977	57.6168	54.0085	54.5151			42	111.313	113.411	100.292	112.243	102.446	104.585	107.311	101.92	97.9671	88.4486	103.234	114.197	94.7911
43	79.1474	78.6028	77.4238	78.3245	64.0289	59.4536	55.6232	54.0077	53.6809	55.0908	58.0396	51.5567	59.5101	60.9487	53.2202	52.3895	59.3044	52.9414			43	119.576	118.892	99.0255	109.214	99.362	97.4108	100.268	118.035	88.7609	84.4457	99.1579	110.473	105.869
44	92.5831	72.2328	65.6905	72.5008	78.0155	57.404	55.9507	57.7824	63.5086	56.9674	54.9915	64.5992	62.4708	61.3109	62.3535	52.4105	59.6437	54.4987			44	119.409	102.543	99.823	101.402	100.997	110.784	107.303	98.4862	94.0147	89.6488	101.117	100.184	101.556
45	88.2389	74.1681	75.3293	78.2304	75.1161	59.8281	57.9138	59.0674	58.7779	62.491	52.2121	59.9728	54.358	53.8897	62.1724	53.338	56.5012	58.6021			45	116.439	99.4189	101.296	96.1796	99.4631	99.1892	101.557	106.08	101.531	79.2127	98.3521	102.725	104.967
46	89.8011	78.0722	74.0312	68.9082	80.7286	60.6461	59.0046	63.6613	62.1074	56.8455	55.7123	68.7469	63.3407	57.6464	59.9295	51.4388	60.3274	57.8741			46	122.59	119.609	108.223	91.7588	96.7337	110.127	99.19	97.7812	90.8029	89.946	100.038	105.958	100.915
47	88.4036	73.4458	79.6334	70.8039	71.1618	56.309	60.3072	58.8466	61.6602	66.1528	58.8161	62.1054	61.6127	55.3575	61.0523	53.993	65.2344	53.1504			47	142.977	111.999	97.8618	100.188	99.1639	105.002	103.268	97.928	89.1913	92.4921	106.734	107.174	101.27
48	84.2987	75.7834	73.1429	65.9889	71.3932	61.8688	60.7886	60.459	66.5691	61.7345	61.2841	67.2998	56.0009	53.9249	62.9278	53.3214	56.4639	55.0102			48	124.357	116.755	99.1366	101.294	96.8301	114.355	96.9276	96.3645	95.3976	99.8	110.664	104.523	130.165
49	96.8397	84.9988	71.3649	71.0496	66.534	61.4521	59.2181	61.0665	65.1677	60.2536	58.5803	62.741	60.3318	52.7456	60.4544	54.9752	59.3451	57.2416			49	120.674	108.374	104.498	103.019	95.3839	102.237	90.6606	90.7959	91.5588	98.4436	114.066	102.028	122.282
50	87.9108	78.2617	78.5874	72.6193	72.7408	62.5261	61.7842	58.9459	65.6704	62.3712	52.3759	61.1454	52.7413	55.3827	62.7788	57.0644	59.9535	56.4133			50	115.278	115.641	106.705	111.204	101.66	114.634	100.192	96.9604	92.6932	103.834	100.518	97.9864	113.525
51	80.6079	86.5839	62.9476	64.0012	76.9168	75.174	58.7022	60.2203	62.5195	56.6008	56.8929	60.394	50.2128	50.7746	55.9477	51.2939	57.9448	57.0802			51	131.87	111.95	98.5149	105.087	113.084	98.0661	92.6495	109.71	109.48	94.3086	109.728	100.277	105.802
52	91.0523	82.4331	73.9216	63.2021	74.8966	67.9186	57.0293	60.0187	65.4081	62.0719	55.888	75.4528	57.8486	56.3703	60.2054	58.4394	57.4767	53.0595			52	116.017	129.465	95.8485	106.147	114.155	99.9471	98.5162	94.7223	104.27	106.941	107.966	96.0785	109.636
53	87.6409	77.7835	74.4938	70.7877	71.0368	64.9318	52.7146	57.5319	70.2712	63.6886	63.0262	63.1955	48.7428	60.6025	52.8001	62.2134	52.9382	51.5174			53	123.278	110.503	106.923	99.4715	103.377	99.9838	95.7254	96.5031	88.1686	106.373	98.5615	100.196	112.957
54	79.6387	81.9555	70.7669	74.1834	76.4287	62.0484	56.4427	67.5115	67.195	59.9863	56.2572	67.436	60.3331	57.8788	60.1894	57.0416	54.7321	47.0414			54	116.772	117.926	104.706	114.945	97.0413	111.323	98.284	103.765	94.5777	108.321	99.9007	106.915	115.741
55	76.3268	67.8424	78.1049	71.965	75.4501	62.3719	59.6138	55.8214	65.8796	64.5893	60.8106	71.278	51.7293	56.6626	59.5735	57.6553	52.8044	54.619			55	124.392	121.243	103.081	108.911	103.995	107.209	101.957	105.296	89.4396	111.841	97.5746	111.469	109.274
56	82.924	73.5053	72.4249	66.4351	76.181	58.4531	60.7283	59.8073	62.2002	75.3159	55.2542	66.4363	61.3511	54.1371	54.1522	59.9464	56.1337	56.569			56	124.397	126.244	99.8018	112.002	102.285	105.768	96.6403	92.2362	98.8774	94.2821	98.8716	109.418	113.296
57	84.4834	75.5421	68.5977	69.0452	71.0525	56.268	63.7693	57.9698	67.9571	73.7271	60.6992	72.3099	60.2913	54.3247	55.8317	54.7994	50.536	57.0212			57	106.887	120.783	115.37	118.039	101.17	104.764	104.107	110.564	97.2125	104.013	100.215	100.953	108.024
58	83.1977	76.6432	73.6207	64.8465	74.8828	57.6537	59.6645	66.8506	64.6033	64.981	55.2087	65.7795	56.1786	55.1966	55.1973	54.4486	51.7648	56.0156			58	116.306	122.142	111.445	104.068	102.601	101.002	113.362	104.605	91.4196	94.8143	138.154	95.0029	110.685
59	83.7553	71.2836	71.9944	69.8134	70.9399	56.9141	63.3635	60.4076	69.0145	70.216	59.9644	66.8082	52.5524	55.991	55.4127	61.6047	52.0244	57.0744			59	113.161	109.452	96.4502	103.64	112.836	99.2609	96.5907	105.346	97.9884	110.283	112.673	97.8311	120.164
60	80.3776	73.1923	71.4969	65.7879	58.2552	61.1572	59.6086	59.7696	67.2495	73.5281	58.0601	65.122	50.3221	52.8959	57.9955	56.9779	56.2976	51.4297			60	117.674	123.708	98.0209	109.343	107.495	97.7742	97.1241	89.5645	103.04	97.5777	97.9452	107.332	107.614
61	81.786	74.3196	78.2817	69.1227	65.6754	66.0038	55.1399	65.5443	59.524	74.907	56.8605	54.9559	50.737	53.6427	56.9878	61.4718	57.3127	50.7035			61	110.8	122.906	100.095	112.877	100.489	98.9142	88.1649	89.5214	103.944	101.062	100.572	105.029	118.653
62	84.2238	78.307	64.2663	68.7956	69.821	61.9244	56.6139	56.2512	60.5688	74.7005	56.9917	67.4221	51.5195	55.8398	64.4317	61.1447	57.932	46.8198			62	112.986	118.651	91.1779	109.709	108.369	103.749	102.121	96.6899	101.942	96.6799	98.1964	92.3404	108.729
63	81.5732	77.0926	66.3799	67.2076	67.2218	58.6482	51.2046	61.0697	66.2048	68.6301	61.7957	65.1725	49.2619	60.1074	56.5543	64.242	58.4298	49.3602			63	120.04	127.979	95.8411	107.286	101.542	90.6533	93.249	100.121	103.038	102.864	111.961	96.3274	115.095
64	86.8937	71.7316	71.9076	71.1324	65.0124	60.2539	51.9229	55.5961	65.1351	73.1243	56.5932	65.6365	53.0827	62.7564	54.8919	66.4331	54.5383	59.6603			64	112.299	135.104	105.083	96.8038	100.76	104.726	89.2411	91.5866	109.93	95.9619	102.747	100.061	113.573
65	76.4245	85.8174	67.3627	58.0454	69.4075	50.0338	52.5454	58.2437	68.0346	68.8135	55.469	58.8602	52.0025	67.4505	60.6658	60.3952	57.9242	52.9882			65	108.751	128.379	106.629	101.285	107.02	107.068	86.4911	103.567	104.726	106.975	110.073	100.122	118.717
66	82.9471	78.422	65.0641	62.2805	68.4882	54.6538	56.077	56.9848	62.593	73.2766	59.0042	58.6417	49.1014	64.0396	55.7017	55.9602	52.4439	54.9048			66	101.148	123.151	106.294	102.601	100.135	93.7705	95.0288	97.8747	107.996	97.1574	102.206	101.979	109.249
67	85.5574	80.3489	66.9226	59.1229	69.868	56.3034	56.5527	56.751	63.341	76.3299	59.2134	61.6565	53.8882	61.9458	56.5352	58.2739	54.2669	54.4123			67	111.008	118.876	99.466	96.0096	109.309	93.8327	102.647	91.4343	99.3257	95.5297	114.367	107.514	124.754
68	78.3238	78.6946	68.9959	64.2601	68.5446	59.282	57.8027	53.9219	54.8308	68.8614	57.569	62.2505	54.6091	71.1976	52.3807	59.1205	52.8508	60.1634			68	107.988	124.986	106.774	104.038	102.464	94.4586	93.4785	96.6426	99.9119	86.8881	98.5266	103.238	126.346
69	75.773	76.9849	74.3066	61.5618	77.2698	59.4901	52.5732	54.2277	60.7022	70.3776	60.3554	60.6052	53.3069	61.2056	57.7981	64.7084	59.2273	62.4243			69	107.788	122.111	98.6144	112.333	111.297	105.905	102.012	99.2577	96.7553	99.4895	97.0723	107.638	111.509
70	76.4286	86.7437	69.1818	66.2461	65.1689	60.0474	52.1062	52.8972	62.9001	68.5854	57.6162	67.3363	53.5326	64.911	63.1211	56.6884	57.5436	58.1708			70	118.175	119.036	104.733	112.369	104.003	105.567	102.511	104.651	102.77	98.427	93.8981	99.5206	110.864
71	79.7209	78.3905	74.7957	71.2854	76.116	62.5816	53.5497	62.0907	61.2978	67.5829	55.2836	62.5939	53.4883	75.7367	60.1909	60.8138	51.0982	63.697			71	109.696	125.968	103.938	115.039	100.069	106.572	100.179	98.6778	98.9231	102.841	95.8139	90.1702	106.219
72	76.0192	71.0244	66.9921	67.5485	64.547	58.0908	47.334	54.6197	64.0621	68.6889	62.8717	61.8147	51.846	70.3446	61.8429	62.8615	55.6349	57.7345			72	119.172	131.454	103.422	111.623	106.546	105.195	92.0479	108.631	103.542	109.083	104.683	99.6502	103.043
73	80.6858	69.5819	69.5277	67.4056	63.3945	59.3462	51.0106	60.6399	66.8872	64.5633	57.7901	61.6638	49.8729	63.8303	66.3115	55.4881	56.5069	57.1745			73	111.316	138.373	109.032	113.246	101.155	100.345	105.951	106.953	97.5324	110.493	92.6142	106.388	117.431
74	80.5696	85.5784	66.6997	66.6897	63.8996	63.4988	51.9236	56.9233	66.359	65.668	61.1825	67.223	54.0872	65.7253	64.6983	52.7147	56.7258	58.352			74	121.635	129.206	102.117	115.796	103.813	98.22	108.854	110.398	109.244	99.774	93.0351	102.182	126.726
75	82.4322	71.3608	74.6913	69.1514	62.4386	63.066	54.93	56.4028	65.1421	62.4227	60.1185	64.1595	52.94	65.8488	63.036	58.0965	55.4387	63.2102			75	118.134	127.271	94.3549	116.933	120.869	102.882	102.848	107.343	95.6452	105.98	96.3148	104.882	121.107
76	77.1968	76.9822	67.0524	63.9673	70.77	58.3482	57.8207	60.7667	70.2329	69.8675	64.2629	66.0842	53.948	67.4471	68.6642	58.2327	56.4068	56.6103			76	120.691	124.593	107.911	114.566	110.526	99.6826	110.07	105.098	99.4238	112.255	107.085	99.9228	122.233
77	79.2898	80.4696	70.0759	67.9323	71.985	61.5423	58.5951	60.2229	65.9366	73.2337	68.7527	71.6027	53.2424	59.0775	61.6941	60.4836	58.6019	57.5607			77	113.368	140.753	96.9404	119.181	107.618	111.076	134.137	105.943	95.5487	102.867	90.3956	92.9775	134.756
78	78.4865	79.2524	70.8801	67.1624	62.5866	59.0699	57.1634	64.0801	63.3617	67.2171	62.5413	61.0011	49.4748	63.9743	61.7858	64.0714	59.3679	56.7085			78	124.126	136.333	102.442	102.288	112.132	108.811	107.846	102.908	98.4673	102.238	102.27	102.679	122.702
79	84.4863	89.5642	74.0505	68.1722	64.7547	59.4701	58.8435	59.9458	64.4404	66.7132	58.6952	66.2035	53.9739	64.1949	59.4768	52.8674	56.5573	58.4169			79	112.39	132.113	99.7581	117.582	110.392	113.222	100.857	98.219	97.8825	104.979	96.4642	102.662	120.605
80	80.3496	70.7402	71.2977	65.5466	68.6993	56.428	67.4324	62.3521	64.2731	73.5625	55.6519	65.2088	51.2723	57.9994	52.588	61.1004	57.9681	56.8855			80	109.246	137.319	96.2283	115.509	109.718	104.111	97.039	87.35	111.091	98.3466	101.919	118.678	113.037
81	76.7946	85.3253	82.069	70.1848	72.637	59.6797	59.4045	67.3099	69.0592	70.8197	57.2854	60.0753	50.2478	63.4585	54.1042	72.1663	54.4505	57.2962			81	116.885	136.018	90.4288	113.018	109.302	103.068	100.268	101.548	101.985	104.744	108.033	117.409	115.889
82	76.7344	76.5282	75.2901	65.5313	75.2339	57.0125	58.0336	68.5518	70.4859	70.0506	57.7175	63.226	51.1782	56.1289	52.9019	68.4293	56.2625	54.8692			82	112.178	131.389	96.2167	107.588	107.594	108.123	88.0136	96.3553	111.058	97.5546	96.3864	107.414	127.542
83	71.4276	75.7846	75.2765	72.1761	69.2916	57.0295	56.4736	66.5085	62.9821	78.1825	55.5351	64.1481	56.0376	53.8434	59.4647	57.7729	47.6558	53.1086			83	108.68	111.936	95.5019	97.9815	102.153	109.595	91.6104	99.2325	110.146	100.026	106.707	105.073	115.009
84	93.1525	73.6262	73.8123	72.2106	65.8267	65.3107	59.0231	63.7214	63.1943	76.4644	52.5191	63.648	66.2911	61.422	54.4174	65.0332	52.5697	52.9274			84	122.57	126.163	98.2874	107.572	115.465	117.361	89.1139	97.4985	111.868	107.806	103.597	98.2311	119.459
85	83.3813	87.4644	76.643	69.5385	74.6038	57.8874	59.271	67.4545	61.2552	64.0383	57.5341	61.7117	58.4654	55.118	57.6384	59.9829	54.344	58.7135			85	118.35	140.9	91.1399	107.279	111.552	105.136	113.901	107.532	112.999	100.829	98.0094	100.553	127.726
86	81.1942	86.2204	73.6629	62.5331	65.3878	61.8683	60.6714	61.4293	63.686	70.1449	51.9336	73.6813	50.0929	54.9285	60.1779	57.9232	52.0567	57.6482			86	117.625	114.754	100.42	113.566	110.525	113.577	99.6849	107.194	103.262	95.3036	93.1139	109.905	119.745
87	77.0155	86.9407	72.2809	61.4759	59.8329	57.6124	61.1637	62.2372	70.6703	71.2333	56.4925	73.3682	49.024	57.4461	54.4822	54.1219	55.3049	61.5312			87	110.489	131.852	99.5498	107.043	106.555	104.127	103.175	103.984	98.0235	108.54	98.7419	112.37	114.57
88	72.2952	74.7426	72.0287	63.3604	62.6599	61.2912	63.251	57.9624	67.1067	74.2148	61.2841	66.0984	49.9395	57.8111	57.2097	61.7257	50.8024	56.741			88	132.36	128.602	106.67	120.492	106.192	116.41	116.511	100.635	107.933	89.2405	104.017	105.305	113.819
89	86.859	73.0608	76.8317	66.0689	70.4997	59.38	62.5795	58.3601	72.0532	69.2334	60.2298	72.009	53.7472	55.8592	55.1114	67.6314	59.035	63.1173			89	113.738	123.81	103.81	106.606	99.6845	118.034	139.789	114.291	101.393	112.951	93.6127	116.172	132.228
90	83.6848	85.9871	69.1313	69.3648	64.2422	58.6921	59.3018	59.4494	70.0377	64.6909	58.2671	69.7102	51.4811	57.1369	54.4832	62.2113	58.0094	58.5392			90	108.628	127.988	106.805	105.748	115.166	98.8287	147.137	98.4282	107.704	111.751	96.5639	112.825	131.132
91	83.5565	78.5088	69.0048	70.6267	72.5238	55.4314	68.4162	58.2499	64.4294	62.3804	58.5611	71.3745	52.0396	59.7703	59.6661	64.4874	57.6816	56.6854			91	129.215	127.183	98.8173	104.797	109.599	113.064	140.817	107.546	91.0465	103.484	96.4773	110.298	109.615
92	84.3217	79.7531	64.5681	72.2146	79.944	56.2393	67.8277	69.7423	66.3297	68.4491	60.2307	67.1905	54.6422	59.1893	58.5166	60.6054	61.58	62.1744			92	123.799	126.577	94.7308	100.991	96.8736	108.772	109.394	100.24	102.441	114.76	96.0468	100.854	115.572
93	79.8265	73.2861	83.0886	69.2668	69.1047	53.4982	54.6868	60.1288	60.2599	66.2808	53.3689	67.3243	48.224	65.1493	56.4751	65.4286	56.5575	55.9037			93	110.291	136.907	105.731	106.68	110.116	118.337	131.218	109.516	99.0967	104.255	96.5806	100.368	109.958
94	73.0384	73.8756	80.9171	57.8647	66.4933	58.4827	62.6422	60.7726	79.9385	58.9719	55.9418	75.8976	57.7541	62.7303	48.7228	56.1082	50.9545	58.9726			94	112.942	151.616	98.5968	99.7611	99.292	104.561	124.538	118.034	101.791	109.807	99.2561	104.171	117.481
95	81.205	63.8904	77.7596	63.5621	70.1226	53.8995	53.0396	67.1494	68.6504	63.2753	58.1115	67.862	59.9768	63.4171	52.6709	68.4945	55.256	56.5205			95	110.028	116.358	105.201	104.661	88.2394	91.1552	127.889	106.193	103.382	98.4903	89.4123	98.1629	112.576
96	82.0423	69.1087	76.8006	67.4633	62.2877	59.7826	57.5389	62.7303	65.3635	60.7191	58.3975	65.1753	57.2167	55.8655	57.2124	67.0652	59.3525	55.606			96	104.298	118.815	92.7228	104.731	98.8188	101.144	126.425	92.8101	108.94	102.299	102.115	106.078	127.059
97	78.234	64.5789	77.2103	68.7399	68.2688	61.736	54.1954	66.8106	63.3621	68.2445	68.2128	69.9202	60.5614	61.2262	55.9389	67.3467	57.1473	61.6476			97	114.723	121.149	97.7074	106.043	106.185	99.0352	128.66	104.854	105.37	111.824	97.0177	112.088	120.551
98	76.042	69.1728	73.8623	66.3268	65.8685	58.3807	56.5162	63.616	67.7522	67.6369	61.8405	69.4426	59.1893	58.8196	55.0857	66.3631	58.5268	64.529			98	116.225	131.265	95.6846	101.489	109.729	104.312	133.477	96.8379	111.642	109.074	94.0749	104.255	120.319
99	79.418	70.1202	72.6963	63.4888	63.7636	51.5297	52.1597	63.7251	60.7557	66.9582	57.1194	71.0865	57.3133	62.3994	56.1768	67.2066	63.4385	62.7205			99	109.105	132.206	102.313	97.6982	110.947	96.1967	110.79	102.8	96.213	123.347	86.7281	110.004	121.097
100	74.9679	67.7225	67.5746	66.0307	67.7182	56.3437	59.0344	63.8019	60.3481	63.9712	59.0686	71.7326	55.3711	66.1491	50.7251	68.675	62.4059	61.39			100	112.888	141.409	99.6582	113.733	107.862	98.3191	117.349	104.581	100.903	113.304	94.6153	106.838	126.577
101	75.7232	78.7246	74.5211	69.1912	78.3435	60.2989	59.9849	58.1061	63.7236	67.9272	57.6553	73.7588	49.5889	68.0425	54.3988	68.1116	59.1454	60.6168			101	125.01	149.146	99.7624	113.114	97.1078	101.855	112.848	108.577	104.724	106.741	95.4849	101.764	104.714
102	81.0581	69.8473	66.9017	68.1372	73.8081	61.0004	57.109	59.5472	63.2609	60.1656	61.8578	68.9607	57.9676	70.0526	58.027	64.2706	55.9494	63.1054			102	122.929	123.042	102.866	111.076	105.085	87.2553	115.204	125.901	104.816	109.484	91.0126	102.646	113.648
103	79.5369	74.843	78.5314	63.6944	70.8237	59.2608	57.0126	63.9133	64.2935	59.7575	63.1331	65.1716	52.5359	63.0036	56.4512	58.3474	58.5697	63.1471			103	115.723	137.247	109.671	114.444	106.078	95.7989	136.025	121.013	106.887	111.891	90.8117	104.488	111.937
104	78.6154	71.95	70.7413	64.9499	79.834	59.3353	57.5628	58.2492	68.0981	65.2329	64.9573	66.3303	57.9732	69.0073	59.1034	60.9847	62.1239	73.0714			104	109.475	121.487	114.925	113.351	112.645	96.5418	134.249	105.229	99.9657	100.843	93.2548	107.057	113.273
105	83.7598	69.0148	74.1921	56.9146	78.3883	59.9675	63.1537	61.8394	60.4694	59.9038	58.9137	70.6575	58.1994	66.6825	56.7321	68.3024	65.7715	60.8469			105	96.954	132.075	97.9129	101.737	112.974	95.1276	110.009	106.589	113.068	110.37	94.2985	101.91	134.401
106	67.8927	73.2818	76.7053	62.6495	83.0618	51.4687	58.6778	55.4971	55.8295	66.8061	59.2498	71.4395	59.3923	64.6036	57.4318	61.1282	58.8061	65.703			106	101.464	126.499	102.152	100.851	108.253	90.5488	121.182	120.95	101.192	110.552	92.0482	101.92	141.922
107	68.1982	74.5858	71.7023	58.9151	81.3244	58.9177	55.5171	62.1736	61.1573	64.7789	61.5157	75.895	54.7494	62.8295	58.3919	62.5294	58.9983	66.1903			107	111.06	149.225	100.051	115.22	108.053	92.6329	116.888	119.493	108.501	105.757	100.683	106.766	130.634
108	69.5436	69.028	70.7462	56.9174	74.6415	64.0608	60.0237	59.3369	57.6452	65.1696	57.926	80.0229	54.1032	67.657	60.5877	62.7217	57.4922	66.9184			108	110.707	128.54	107.809	116.65	109.015	110.127	136.711	112.154	95.0523	113.81	95.4133	94.606	126.937
109	87.1237	85.1588	71.1515	60.6746	85.7192	56.057	60.7234	62.83	64.1884	62.9784	68.0854	74.5194	49.3657	70.3042	55.2721	62.8519	53.1854	70.5652			109	114.629	138.532	107.496	104.596	121.818	94.5364	124.958	115.497	101.456	93.3383	97.0442	110.628	122.623
110	74.7415	82.0615	68.7837	48.9304	90.6216	60.4401	63.66	66.9975	60.2169	60.6764	57.4224	77.7808	51.1046	64.8338	53.3136	58.6368	50.9557	67.4289			110	105.548	124.707	101.803	105.341	109.104	91.0825	108.805	111.801	110.736	99.5071	98.6184	111.725	123.663
111	78.4258	87.6349	69.3792	58.5511	88.659	58.105	63.2679	60.7107	63.1223	65.2513	62.098	72.8287	50.3721	63.1723	55.2356	59.3094	55.5676	68.4506			111	98.1546	133.791	111.816	117.58	123.3	97.5171	115.78	123.964	108.918	97.0872	103.477	104.851	140.994
112	79.3155	83.4697	69.0364	63.5049	84.857	58.068	66.6447	70.6282	73.6398	58.8515	68.3646	71.8928	60.9913	72.2019	54.0591	62.8879	51.3511	63.0172			112	102.362	131.814	101.619	103.645	125.058	95.0016	113.138	126.019	113.385	100.811	95.2107	101.04	135.346
113	91.3185	83.3684	64.609	62.8688	80.4528	63.8355	63.9117	65.6848	66.6043	61.0625	56.9396	78.0893	58.317	66.0222	53.7731	64.7437	56.1878	61.9086			113	121.368	134.333	101.934	111.77	114.812	100.218	109.299	114.856	90.9812	103.088	100.554	111.928	136.753
114	78.7286	76.0446	66.3084	63.3536	89.0648	58.2321	64.4658	60.7034	65.3539	57.6677	60.3876	70.7293	59.1181	70.3256	51.4992	62.3098	57.9957	67.8388			114	114.39	124.94	95.3988	104.846	110.797	104.686	103.949	98.2858	96.8925	102.567	100.18	99.389	117.5
115	77.3833	80.66	69.6884	66.3382	83.216	64.412	58.1771	61.0408	62.8283	64.2568	63.1754	65.1523	50.0414	61.9651	56.3692	58.305	57.0832	63.7019			115	120.932	140.83	100.879	97.9537	113.81	99.511	113.17	113.572	102.59	100.777	99.9203	119.67	128.939
116	76.1399	85.487	70.6415	57.574	95.0545	70.2805	64.4127	67.7426	64.1405	61.06	62.1898	72.5018	53.8739	65.3677	54.9866	60.4302	56.6592	68.4022			116	117.24	132.385	99.9091	111.487	114.923	97.8072	111.702	114.787	102.914	104.289	100.566	103.101	119.156
117	81.9513	82.0927	60.8063	54.3387	79.666	62.0945	57.0636	58.8569	67.3777	64.6957	67.6186	72.9965	53.1376	64.4809	52.7679	63.5741	55.1425	62.235			117	111.055	134.048	103.333	110.25	108.185	93.6243	108.051	102.511	112.449	105.298	93.0187	103.46	128.616
118	77.7895	86.0593	63.1992	57.144	79.9591	62.2599	60.1438	63.5363	67.659	61.3015	64.1986	66.5217	48.8998	64.3404	54.7117	63.756	54.506	64.1447			118	110.1	134.877	100.776	107.082	111.839	108.296	106.051	107.296	105.043	94.281	107.994	107.594	132.847
119	82.183	92.5517	67.7551	59.3017	80.9799	57.634	54.7044	63.4379	68.8681	70.3438	60.028	63.4969	52.2692	70.6729	59.056	67.4964	50.4031	64.9459			119	110.409	122.811	95.7876	107.644	115.053	99.7285	113.566	106.261	108.617	99.7272	94.6328	107.899	132.178
120	80.0626	93.0551	72.074	59.058	84.0566	56.2224	58.405	62.8775	66.2737	61.0486	69.5274	60.2207	52.9087	73.1401	57.728	62.3188	56.9761	68.341			120	116.388	130.797	101.995	115.601	94.6167	114.794	114.378	100.079	107.887	99.1239	95.9433	110.887	141.387
121	74.3493	82.3052	70.4915	58.7613	84.4081	65.8935	62.3744	62.8239	76.695	71.6505	70.9757	72.3071	52.8857	67.7156	57.7472	68.1268	56.2753	62.6802			121	126.864	131.505	97.0254	101.676	107.421	109.622	104.033	100.242	101.901	109.092	98.1909	104.198	123.488
122	76.1325	76.9361	62.257	58.7466	79.1138	62.9886	62.1011	60.4255	71.782	65.8117	63.2667	65.041	56.0224	66.0127	60.3948	63.0144	57.6918	62.7942			122	143.209	126.349	93.9248	100.905	112.241	98.3253	120.874	104.562	115.228	106.453	90.3616	107.385	120.938
123	76.3361	84.6333	62.0887	62.4635	94.5094	59.4384	59.5303	63.4861	66.8686	63.3107	59.1688	72.7759	55.8581	69.0062	54.3047	59.2427	52.9783	66.6848			123	151.827	124.954	95.2691	106.565	107.51	102.015	113.153	105.293	112.02	99.8508	103.648	102.134	129.193
124	72.5083	88.2424	71.5813	67.1839	83.5912	64.518	69.516	70.764	65.0216	60.565	57.6158	68.2321	53.7766	72.7892	54.7033	67.9209	52.8846	66.559			124	120.81	120.333	104.815	104.905	103.241	105.642	119.083	106.555	118.533	103.968	98.0091	102.166	119.05
125	73.5783	89.7174	67.3579	71.0386	89.3299	60.715	59.5529	62.7773	71.3228	61.1107	58.8401	58.4438	54.3035	66.8153	53.5063	62.4013	55.6101	71.8222			125	112.644	115.074	92.9319	102.442	98.8662	111.848	107.396	96.6707	101.218	115.658	106.7	105.658	131.433
126	77.048	90.5437	58.2853	66.9011	77.4591	65.7171	68.011	63.5719	63.8408	60.7625	61.4227	67.6432	56.2907	74.8252	54.6091	65.6632	59.9255	63.2004			126	117.883	113.001	101.565	101.431	107.807	87.9534	115.338	90.4974	106.005	108.114	95.8644	104.611	134.803
127	70.8333	87.492	72.3222	70.3817	85.8613	59.2615	60.6191	64.9936	72.5955	65.6799	65.5941	64.9217	57.7799	65.9115	49.5117	60.9284	55.1905	62.6305			127	108.486	128.469	99.0795	103.404	111.776	99.3731	106.867	107.59	107.165	96.7981	99.2864	111.847	129.81
128	74.094	88.1861	69.3785	81.2365	91.3753	60.695	63.4728	67.0318	69.0654	61.5962	58.6613	61.7777	53.0474	70.523	63.0914	55.4755	58.7759	67.3487			128	122.793	126.982	92.4761	93.2363	107.88	107.724	109.511	99.9223	102.403	110.27	104.115	112.091	117.99
129	76.2418	89.9862	64.4334	77.7481	85.8156	64.8537	61.2256	69.0176	72.2412	58.2534	60.314	54.5204	52.9824	67.4341	57.2828	61.9717	55.6492	67.4423			129	125.204	125.082	103.822	96.9283	101.363	100.624	102.24	100.359	108.561	103.679	95.6637	108.982	117.375
130	78.3796	84.3896	65.9388	67.6336	81.5967	61.3519	66.9285	66.6451	68.9351	59.8917	57.8677	59.8003	53.2608	63.7245	51.7442	62.599	63.1587	77.1287			130	114.503	116.451	116.508	92.7627	97.6553	98.9804	101.624	107.424	112.63	102.672	107.048	107.421	126.69
131	69.2	80.7347	68.9549	78.689	88.0688	70.4083	69.1143	67.0907	73.1516	61.8425	65.1308	69.5585	58.3999	70.6313	54.0682	60.6216	61.6201	59.1117			131	104.964	130.367	106.874	104.379	98.0768	103.182	112.864	95.7163	118.133	102.591	97.4409	107.156	116.35
132	68.7301	86.1311	58.1226	67.8828	83.5892	61.1098	63.4118	65.8455	66.0228	52.5193	70.1283	67.635	56.5002	67.3412	55.7551	61.2136	57.4587	58.4199			132	113.826	118.705	104.485	102.861	104.137	105.727	115.108	104.458	115.835	100.875	95.1793	106.996	113.06
133	67.8496	92.9617	59.8072	72.7316	92.8191	61.6908	61.807	73.5906	64.4346	56.187	64.1726	57.6679	50.3517	62.5217	58.1309	61.4156	61.9832	64.188			133	112.591	130.526	95.6987	106.67	110.623	107.131	112.317	115.647	111.846	113.338	108.79	99.4263	110.679
134	69.3075	88.805	66.9239	72.2968	81.0515	68.4848	64.3542	64.4447	68.3071	57.3381	65.5152	61.7939	50.4138	58.7411	53.4106	65.4552	55.6824	65.2626			134	127.257	134.425	96.7326	103.322	101.201	112.053	121.821	120.96	110.522	103.914	102.681	98.8235	116.744
135	68.6254	91.5334	66.2057	76.5377	86.2881	70.6642	63.6489	65.2515	68.7306	56.9474	62.4058	60.7182	52.6177	63.2277	56.2722	64.7686	57.1686	62.9774			135	120.279	121.155	106.562	108.603	102.6	103.573	116.89	118.702	116.482	100.99	95.8904	106.458	115.526
136	75.9495	84.5362	72.8091	77.7991	86.5586	61.1681	67.3595	69.0686	65.7259	59.6181	61.9178	58.7869	52.9161	63.3219	50.7778	59.1348	47.3369	62.8764			136	115.813	135.39	102.716	105.299	115.427	104.147	114.532	127.501	113.161	103.301	105.043	112.509	112.964
137	76.3736	86.3001	58.4907	70.8346	84.212	69.4791	61.8412	63.1773	70.4012	60.3447	61.1853	58.8014	46.1967	71.5497	47.3114	52.1024	49.5217	71.2694			137	106.263	118.933	99.3779	101.917	109.395	104.081	110.343	115.443	105.423	98.2767	105.221	103.62	119.405
138	69.7301	79.7942	58.1748	69.5087	90.2127	69.3741	61.1371	63.8993	69.8817	58.9819	66.5522	59.1525	52.7028	75.3688	54.697	58.4142	53.7672	68.6244			138	127.921	131.38	104.01	105.189	109.291	107.427	123.557	109.286	108.428	94.9693	108.39	115.094	133.032
139	62.0437	85.64	63.6726	70.2987	83.0696	65.6643	69.7899	59.9773	65.1793	63.1712	62.5983	60.0695	53.8339	66.8055	53.0611	57.3914	50.6777	70.9664			139	115.489	133.841	107.095	105.153	111.462	104.591	124.057	111.622	109.31	103.649	93.3659	100.023	110.923
140	60.7396	80.6676	67.9993	73.1257	90.5795	66.8036	75.0535	60.6862	75.1054	63.9634	61.0141	56.5302	54.575	76.8795	59.9203	59.9916	53.6736	69.4452			140	120.586	126.564	108.027	104.261	103.375	113.393	128.903	103.741	101.27	99.2041	112.626	117.603	112.995
141	62.8472	82.6743	61.6934	69.635	83.4291	73.3879	67.5144	60.2454	67.5461	64.0502	66.0846	66.1048	54.1692	67.0963	58.0226	55.6712	47.599	71.692			141	133.69	120.409	113.325	108.989	100.011	100.04	123.685	107.761	98.3997	88.9584	134.525	108.55	116.309
142	62.1085	83.5043	66.7803	72.2145	89.2077	76.6756	68.08	64.2717	66.3905	64.8477	57.0688	63.4612	52.9173	70.7596	60.4141	59.5323	51.9117	74.2149			142	123.209	131.063	102.503	105.938	105.49	114.839	129.74	112.679	107.432	92.521	115.311	113.64	121.997
143	63.3508	82.4192	77.0103	72.7954	84.7214	67.3799	70.0468	56.6781	67.8525	63.7869	64.0291	58.8073	54.1334	67.2202	59.2797	62.9087	55.195	69.6461			143	122.582	124.812	96.5654	105.857	109.091	105.032	135.694	109.388	105.521	89.3486	134.081	102.694	114.297
144	65.1213	84.0392	74.4154	78.9376	81.1334	66.9196	69.2988	60.4203	69.907	62.4064	65.6517	63.9247	49.2941	66.5744	61.8412	58.5721	48.3905	69.734			144	128.307	127.032	106.816	112.102	120.436	90.3599	131.229	100.447	102.346	106.892	110.841	126.672	111.13
145	65.1511	77.5019	72.9999	80.0173	78.2901	68.8605	72.6391	66.2649	68.6389	65.9622	64.504	68.0556	53.9795	66.8415	62.2548	59.4564	52.7188	75.1051			145	127.534	128.685	96.4336	117.36	114.803	111.405	140.42	99.063	98.1687	99.8654	101.026	104.265	110.061
146	72.6059	75.188	65.1228	77.7659	83.4425	64.5011	66.631	67.0811	70.7814	65.0018	63.0094	67.9389	51.1524	60.9603	64.4953	56.8851	49.8599	77.1211			146	135.251	127.818	92.9507	113.9	107.098	104.179	134.741	101.897	101.816	92.4239	107.945	106.262	119.222
147	72.1321	84.0156	76.401	76.7271	81.7152	68.5853	75.4799	66.3206	72.0949	62.5613	59.3835	67.5648	50.0347	64.0612	63.8345	54.2957	56.4317	69.9144			147	128.271	135.675	101.407	106.696	109.356	108.799	124.276	104.663	109.055	109.556	96.709	101.385	119.72
148	65.7627	76.0827	73.7976	74.2316	80.5667	65.3868	65.1875	61.3183	71.8315	65.8541	66.6923	58.0959	51.462	58.3043	67.5897	47.2696	57.9665	69.3498			148	122.764	130.546	103.293	105.051	99.7656	103.766	117.446	101.775	115.035	103.239	102.538	109.566	114.987
149	64.9591	80.0855	66.96	80.8797	85.2213	61.2658	61.5304	59.1395	63.4593	64.0004	62.1143	61.6073	54.3792	65.4339	63.2048	59.626	54.705	67.5804			149	107.96	129.621	94.0818	110.303	111.83	114.689	115.365	93.4897	101.613	98.3211	104.473	103.59	127.124
150	75.3384	82.0695	72.2594	77.8708	87.3569	59.455	68.2306	61.3751	64.7621	62.8216	59.8196	59.2142	53.0036	64.2423	61.6764	58.0271	62.6527	74.721			150	114.449	126.598	95.9589	115.477	103.891	109.364	126.343	109.135	100.882	105.589	104.739	121.653	124.41
151	69.3071	80.0928	67.5486	73.0305	79.0112	65.1885	68.2202	56.6299	67.9042	70.8329	59.8192	62.1981	55.8503	67.3775	63.8155	50.9293	64.3772	75.281			151	126.706	136.114	96.4299	108.952	103.366	94.2144	147.571	101.71	110.052	102.717	99.6486	98.36	118.173
152	68.0355	84.2841	75.089	80.7502	86.754	66.4571	70.4431	61.2447	65.6144	66.6421	57.0989	60.6812	50.1973	70.6471	57.6246	56.3125	57.2114	74.5768			152	112.286	126.513	92.6472	112.815	94.6202	103.014	147.888	111.939	105.275	98.4615	104.638	101.443	120.978
153	69.2708	79.5069	74.3248	74.7757	81.1378	69.3481	67.0813	57.5734	73.1539	67.5321	63.6915	64.2361	51.5628	76.4874	62.6933	62.392	52.5754	75.7475			153	115.779	133.549	100.155	113.257	105.384	101.65	139.293	112.514	105.109	99.4401	106.718	115.967	122.45
154	73.8027	81.0709	73.8736	77.0441	86.5057	66.0758	67.5774	61.2598	63.4899	64.0541	64.5903	61.6939	53.8826	66.4397	58.7565	53.4336	54.8228	79.6224			154	107.403	125.509	96.2092	108.416	93.6685	107.742	143.263	109.768	112.39	98.7742	111.612	106.575	123.047
155	69.8591	79.6864	74.1168	72.6074	84.81	62.6906	67.843	63.6998	71.4701	65.2302	61.2247	57.7378	44.8516	72.3201	62.5718	57.9067	57.6736	70.8565			155	127.987	120.186	95.6699	116.412	99.2624	121.937	128.203	107.67	103.987	108.66	93.3316	111.977	120.855
156	66.2274	84.4741	71.7095	67.7724	88.3222	66.1644	62.3838	63.5157	72.3626	61.2254	64.9373	58.8242	53.7201	62.1935	64.1795	63.1157	54.4404	77.9475			156	120.709	114.638	98.2791	110.025	102.282	111.327	117.933	112.368	97.1347	113.164	93.4395	113.658	105.962
157	73.3031	77.4339	70.1342	79.4458	85.644	64.3439	61.5125	54.1908	74.33	61.0428	67.8886	56.0306	55.0006	63.9341	61.2262	67.1111	55.2052	71.361			157	125.588	126.579	103.836	118.003	99.1366	102.489	113.666	97.6773	101.671	108.121	97.8101	119.388	115.219
158	67.6758	74.8988	74.3427	75.2893	77.2297	54.8075	58.6294	60.0862	65.3693	59.8237	57.3971	53.9487	46.6492	67.0318	61.6809	61.2345	52.2222	75.081			158	119.087	113.29	103.382	117.879	116.953	122.34	128.065	95.7807	102.343	119.146	108.091	113.751	121.317
159	77.0225	80.6014	75.2302	78.0207	83.3516	54.3871	61.0973	57.7734	71.1117	67.5179	59.0658	59.6117	53.8236	68.6541	57.1356	65.9982	59.4795	75.9242			159	120.657	116.055	99.8981	125.252	115.8	102.828	114.231	125.363	103.389	116.759	113.859	102.897	131.699
160	72.8671	85.7728	71.0632	79.5233	80.8061	61.6214	62.5155	61.8901	67.9659	67.0232	63.0051	58.6673	49.2437	76.2452	61.3973	58.167	56.8307	75.7566			160	122.01	117.835	97.9277	106.399	106.34	119.455	112.816	103.011	110.009	114.302	96.3175	110.04	118.954
161	64.2918	77.0318	73.0028	79.6867	91.2258	57.5885	66.096	58.7103	62.3281	64.7244	61.8301	60.6611	50.0028	72.2797	60.3755	60.7747	55.9867	68.3724			161	118.269	113.019	98.2105	112.052	109.789	96.1376	128.816	101.252	96.1604	102.152	101.949	102.912	127.444
162	74.3632	73.7897	67.0053	78.3093	85.4313	56.3602	61.9434	64.9672	61.8386	66.2936	63.1399	62.5226	48.945	67.0252	60.2669	62.1589	55.6082	77.125			162	127.155	118.874	109.577	110.47	113.621	107.848	124.464	102.938	98.951	100.706	107.424	124.056	123.319
163	69.2632	76.7325	66.6745	80.0265	76.8396	61.0243	65.954	69.0936	60.686	66.4284	68.0366	62.8563	55.2143	71.3129	62.0513	66.5949	58.0653	75.4863			163	121.986	117.927	90.89	108.231	104.063	89.3714	125.383	103.175	99.6768	111.289	104.823	108.792	115.805
164	64.393	79.1687	72.2476	76.6097	78.3452	60.5263	68.4084	64.2046	68.3646	72.1083	61.1047	57.0129	48.2384	67.5004	62.9464	59.8443	56.3141	76.2484			164	120.537	129.685	86.8762	104.959	114.971	105.137	107.791	100.93	97.385	105.516	103.549	103.959	109.118
165	65.1284	79.315	65.3976	86.1105	80.7672	62.0243	67.4537	68.8671	72.4541	63.6165	63.4879	57.6037	52.2592	79.6325	63.0341	58.5884	57.1665	77.4124			165	105.906	121.817	95.2046	115.914	109.601	93.6203	103.226	106.82	101.44	95.152	102.562	106.383	118.336
166	66.5607	82.7176	71.7192	72.6059	86.6955	61.6391	75.3236	63.8487	68.5388	67.1376	57.7016	58.1053	48.6093	77.1906	62.0657	55.6274	63.3963	74.5248			166	106.747	115.054	95.8359	108.715	105.374	100.587	114.945	100.886	99.8768	92.9559	100.276	111.827	131.008
167	74.5331	71.7204	71.2986	67.5395	85.761	59.6837	82.0823	59.859	61.7014	61.6863	55.7166	57.6847	50.5726	69.3223	63.0916	54.0505	61.6322	73.1965			167	115.261	133.741	104.962	99.9122	95.5203	95.7702	112.327	105.713	100.638	105.076	103.637	119.384	130.434
168	71.019	81.4355	65.521	85.432	82.2453	55.3008	71.881	59.4677	58.5606	66.4591	53.2207	60.4673	52.6942	75.1241	59.4115	55.5469	61.2733	76.1208			168	114.536	136.385	88.6411	105.611	103.272	96.279	114.686	104.562	104.318	110.852	108.382	110.149	121.349
169	71.9005	92.2923	71.9172	79.3125	81.8345	56.5327	72.5698	59.3741	62.8541	66.1859	59.405	60.3375	45.6193	74.4545	67.1896	56.3003	55.6536	70.8424			169	104.397	128.463	86.9579	115.136	97.6649	104.66	114.675	110.764	110.982	108.481	121.689	120.745	127.079
170	71.34	95.0458	71.6253	90.1593	78.7757	55.4901	78.5261	61.4736	63.5795	68.4742	54.4215	61.1831	48.9096	64.5953	61.8839	61.8225	55.4824	67.2897			170	125.883	143.776	83.3938	105.159	99.0751	102.862	109.669	104.186	96.3139	111.708	108.278	100.612	117.408
171	71.437	91.7294	67.173	83.0034	81.4283	55.9497	66.545	62.3335	66.3779	61.2611	63.3861	60.2306	50.9007	77.3771	63.06	63.0963	56.3816	68.7604			171	125.007	133.309	94.5528	120.897	115.052	113.578	125.769	95.5835	106.446	108.726	116.834	114.949	116.42
172	76.0509	81.5754	62.0873	87.1527	74.6884	61.6877	73.8246	59.4111	65.851	60.4776	57.3032	61.3463	52.7978	62.0082	65.8827	58.8249	48.5894	65.5123			172	110.838	115.128	107.053	112.084	99.7026	118.136	123.058	109.128	100.081	102.49	112.663	108.163	124.78
173	74.0495	73.0225	65.0982	86.4996	77.6437	61.2614	73.3394	59.0755	69.6693	71.1364	58.1026	54.1779	51.3061	66.6059	61.7654	62.2859	56.588	63.9951			173	107.745	122.375	99.5206	112.674	93.6998	112.513	119.882	114.976	100.711	109.45	115.662	115.829	118.004
174	84.3349	72.502	61.829	74.2473	76.9975	59.2764	67.2569	55.9295	64.7598	68.725	53.1445	63.8649	55.4058	77.0654	62.2399	61.3328	53.9067	73.1053			174	117.428	119.56	105.551	115.142	102.717	112.234	119.393	109.962	101.816	101.228	103.331	100.087	120.605
175	82.735	81.0629	66.739	81.0667	76.4103	65.0021	80.831	59.4486	74.7253	70.2458	59.2799	47.3613	58.4533	82.8769	65.9921	56.271	50.8509	69.2697			175	124.999	127.97	96.6243	116.072	93.4979	110.9	104.79	108.726	105.475	104.444	111.041	101.135	126.619
176	82.6992	73.862	59.0234	73.459	81.949	63.1384	69.5244	63.8861	69.4517	67.0089	57.5171	60.4681	52.9369	73.5703	61.2656	60.1647	54.2388	66.1249			176	141.666	130.088	107.201	117.277	102.987	98.1039	138.457	91.6762	100.796	98.905	106.725	108.812	126.422
177	79.3209	67.901	71.4275	78.1091	84.085	65.9229	72.3279	63.5115	66.8505	63.0152	57.2439	62.5498	49.8169	70.9805	64.0782	61.4893	52.9355	60.5225			177	144.824	129.599	90.7151	114.277	112.139	121.204	127.606	101.215	101.887	111.09	112.935	106.746	111.111
178	85.9191	83.9574	71.9382	79.0901	80.0826	60.1856	70.8101	66.0982	72.0111	69.791	60.5913	59.1864	52.3116	77.5031	65.3921	64.2754	55.2575	61.4185			178	141.958	122.855	97.5253	111.862	109.26	90.024	126.134	104.708	106.554	106.411	106.167	117.562	123.58
179	74.864	77.8429	76.4649	80.161	89.0618	61.5581	70.1004	62.543	72.7006	58.9929	57.3569	63.8084	55.404	62.838	58.8437	66.2964	51.4177	70.0144			179	135.207	137.572	99.8587	103.156	114.073	101.929	133.136	96.2337	107.513	103.068	109.666	113.505	129.052
180	77.2312	72.3503	70.5991	80.0198	84.7596	61.1389	75.7754	61.5497	65.2032	62.5262	65.1812	62.2488	53.8621	76.367	59.8496	66.2178	52.9454	62.6395			180	127.104	121.424	86.6026	115.96	121.696	107.989	121.568	120.17	99.3772	119.175	109.319	97.3878	126.569
181	72.3643	77.7509	68.8933	70.4544	95.3144	66.6917	75.4728	62.2479	70.5499	60.7494	60.1628	62.3618	56.9315	70.0701	62.0246	70.9482	56.0711	73.3151			181	121.314	127.867	97.8828	106.43	117.446	110.191	117.025	112.671	104.405	123.75	98.0956	98.3594	130.723
182	68.939	82.0609	67.5766	76.7492	82.5593	55.2474	69.095	59.163	73.1008	68.2732	57.3935	59.1365	55.0158	64.554	67.2874	67.2038	54.4742	69.0719			182	127.79	126.887	100.692	109.582	105.69	106.36	120.69	108.331	97.7158	107.433	100.334	105.178	125.475
183	81.138	80.6132	72.3891	72.1668	92.5921	61.0739	70.3563	69.0566	61.7119	68.3341	63.9332	61.0869	48.8931	67.6302	63.1992	64.413	58.1491	64.8361			183	117.42	124.424	99.9724	105.698	109.154	98.5383	117.781	98.2165	102.91	109.578	98.8889	116.639	113.211
184	83.1216	75.349	74.3171	68.4295	86.9075	58.6621	70.2212	63.0022	67.466	64.9539	59.2772	54.4784	50.2146	69.2774	65.5656	67.928	52.893	60.7588			184	123.012	134.409	101.244	105.97	113.026	115.14	125.254	108.376	92.9693	113.298	98.7194	95.3572	116.936
185	84.5891	81.4685	72.3143	70.7032	85.0879	69.097	68.0086	67.6135	60.6654	75.1064	63.4837	50.5667	54.4886	68.7823	59.0994	70.3513	60.3722	65.9728			185	120.11	133.158	105.692	113.457	105.389	104.879	118.414	120.285	93.8523	109.359	103.842	96.2264	133.301
186	79.8403	79.05	70.0432	69.7505	78.1524	66.7005	69.7683	67.5802	63.2779	72.1471	62.2958	57.399	53.8218	62.3379	65.5504	63.1723	61.4776	68.6413			186	115.516	127.086	99.2522	112.641	112.792	110.39	109.344	101.857	110.419	114.012	107.22	103.933	109.976
187	75.6284	74.5551	67.755	69.4754	78.4592	63.6554	83.9086	64.8198	61.1658	65.086	64.688	61.2811	47.5822	70.2391	66.5233	69.0565	53.6278	68.2824			187	116.836	131.629	109.654	107.245	104.406	97.0031	116.675	111.253	103.807	101.615	104.586	108.692	118.782
188	66.7353	75.502	71.7924	66.5172	74.7268	59.4841	72.5069	66.6239	62.7396	68.8315	58.7075	56.1916	48.7343	77.6637	63.3548	68.9943	61.5829	64.9833			188	120.165	127.953	106.81	106.719	103.279	116.878	108.833	98.9492	98.0582	98.7618	110.356	102.549	112.026
189	67.1599	72.7563	80.1399	75.507	82.226	62.8771	71.4315	61.5249	60.9471	70.2644	54.5822	52.2472	49.3968	65.5686	63.3902	54.7287	54.0953	64.9474			189	109.878	124.347	109.918	110.899	103.463	98.8983	114.643	102.162	106.274	121.585	98.5291	100.871	130.016
190	79.4959	78.6948	67.9762	65.4368	77.7711	61.4946	81.8262	64.4836	65.7264	67.3288	64.2181	55.2457	55.2736	65.7321	63.2797	61.0243	56.2211	68.6649			190	119.848	122.131	114.303	104.655	104.036	113.187	114.987	102.793	104.145	115.071	112.267	105.991	104.971
191	63.6669	73.8191	77.3479	69.5647	81.9342	62.3903	80.3539	64.9778	60.5661	61.7545	54.4495	55.1266	49.151	65.6148	60.1475	63.3679	58.5733	77.2497			191	128.347	131.475	116.764	97.3877	105.048	121.471	106.823	96.2101	109.728	105.404	103.864	100.668	119.077
192	66.5036	72.2723	67.8179	72.2152	81.9971	69.6879	79.7412	64.7562	64.9688	71.1903	58.0741	54.4702	52.9162	65.7002	66.1873	67.5415	51.7532	64.4679			192	117.35	131.434	108.324	110.079	109.203	114.942	114.917	100.685	95.4236	109.782	102.762	102.884	118.822
193	68.7387	71.9959	73.3522	76.5541	81.4723	65.1931	74.3107	66.0301	65.4144	68.9063	55.3224	51.5092	46.7045	69.2107	58.012	54.2309	62.5246	65.785			193	110.434	124.939	115.228	107.455	108.437	119.983	114.012	102.88	100.731	102.626	98.1566	109.856	109.536
194	69.2208	70.3863	67.5895	72.1608	80.6081	63.8025	74.3372	58.307	66.0889	60.6171	55.5784	57.6821	44.0952	70.5016	62.0538	58.7338	58.364	65.9759			194	124.208	141.226	127.315	100.789	106.974	129.718	116.75	100.423	103.455	113.358	120.651	103.003	107.503
195	63.7964	67.7502	67.3104	75.7653	73.8092	63.8152	70.204	60.6374	60.8859	66.0631	54.5041	53.5799	48.5369	70.3237	63.1693	60.9156	54.4735	77.5851			195	111.931	134.442	108.847	115.446	106.575	123.588	121.559	100.652	111.892	110.987	109.744	106.521	113.956
196	74.5572	69.9618	64.5883	66.8149	79.8123	66.4505	75.4016	65.4983	65.0345	64.4802	53.4815	53.5142	51.5257	69.0092	66.446	58.3747	63.5736	72.9345			196	116.411	123.561	118.804	112.797	113.126	121.583	124.496	102.413	108.276	103.786	124.673	108.272	119.763
197	73.4756	75.8039	65.9288	67.5953	88.8524	64.8555	77.0301	57.2128	64.8937	67.3978	51.8733	59.4488	50.8133	67.8369	65.1404	59.7111	55.31	62.1682			197	115.495	144.102	108.428	108.544	104.01	121.814	115.257	128.944	106.016	118.535	109.535	110.158	112.978
198	74.8942	77.1231	70.597	67.2649	79.3897	62.3447	81.3294	63.5829	67.9051	63.9845	54.855	58.4472	47.7132	68.1382	61.5484	60.4169	58.766	75.4008			198	115.949	129.075	111.516	133.371	103.861	123.738	124.597	106.716	102.582	114.459	113.435	105.526	120.008
199	82.3439	74.0238	67.687	76.0258	84.5356	62.2317	70.4843	62.6856	66.2295	61.3218	57.9725	60.7349	46.4351	70.5682	60.0216	57.3893	58.1085	77.2469			199	127.824	136.724	117.065	106.526	106.867	120.62	112.259	101.821	110.284	118.234	103.204	103.949	107.723
200	72.8837	70.1287	72.3845	79.5658	85.914	62.6051	75.5143	61.1188	66.66	60.8957	56.9511	62.2273	48.4395	72.6905	62.4569	59.7677	54.0677	74.732			200	133.062	132.412	104.007	94.3912	115.098	111.524	130.976	100.24	104.116	107.49	110.932	96.4089	112.428
201	82.1465	66.99	71.5508	78.7223	80.6054	64.1262	77.413	62.7021	61.4461	57.5311	56.6524	60.3514	46.4413	78.5406	64.1484	60.5082	54.2526	75.2905			201	128.633	132.999	118.534	106.573	105.303	108.037	109.884	108.921	89.3012	115.201	93.5755	103.789	122.64
202	77.0119	80.8733	74.3453	73.6722	78.438	72.1623	76.7945	59.898	65.5854	71.7097	58.2277	61.2046	52.0301	75.2297	65.5892	58.6697	55.4976	70.7086			202	124.947	124.549	117.959	103.936	99.1521	95.1673	121.298	95.0754	107.468	111.504	94.6559	108.22	116.157
203	74.6779	76.1586	71.8081	77.8807	77.399	65.692	85.836	64.2981	65.9451	73.9369	59.1651	54.2752	52.7475	77.7951	67.3548	57.1288	57.8687	77.1111			203	141.513	119.553	114.133	102.655	100.937	109.384	115.308	115.21	102.001	112.579	104.603	107.931	122.394
204	79.5939	79.8816	68.1098	80.8782	86.6275	68.3726	75.6126	62.3109	67.0773	71.1405	52.845	56.3165	48.5471	70.2921	63.8914	60.3246	58.9492	70.1259			204	136.933	120.413	112.632	101.874	111.326	87.8512	111.606	118.125	105.476	110.816	114.751	109.1	110.43
205	76.9662	79.9174	70.8968	79.1249	77.1898	66.623	76.9878	65.5169	63.6241	79.7733	47.8448	53.1399	48.3696	64.1003	63.5876	57.38	61.6093	64.7197			205	129.921	110.71	111.285	105.084	100.284	90.5304	127.559	107.096	107.774	110.391	114.277	103.811	125.504
206	70.2771	83.2484	68.92	85.039	78.9695	66.2651	78.5088	62.974	64.1322	72.5493	51.3373	53.2112	50.9485	68.5445	60.7802	66.9371	55.8677	68.0948			206	129.669	115.939	99.6367	98.391	104.796	107.365	126.586	107.675	112.345	110.832	106.163	103.598	113.89
207	73.3493	84.4185	72.1912	84.5241	85.1901	67.2722	75.3581	67.2712	71.2252	57.1311	53.1208	55.253	52.6866	72.2056	58.3562	55.0077	55.1176	68.2308			207	127.769	115.828	109.574	105.678	115.959	112.038	123.249	104.846	103.136	119.617	111.674	100.977	122.687
208	80.1579	88.0908	73.1839	81.2462	85.91	63.781	80.084	69.1474	68.6239	62.6351	51.2088	54.3136	51.7402	80.2647	62.831	57.5378	50.3667	69.4039			208	118.538	119.283	115.66	110.101	105.182	99.9217	126.316	108.247	106.649	117.172	112.352	95.9789	120.227
209	77.8068	86.8758	70.4851	80.7615	89.5757	61.9482	80.4181	67.6532	74.2594	70.7009	56.8357	54.9452	50.1061	69.5325	62.5096	62.8003	51.4541	70.5234			209	113.381	123.601	111.497	107.882	107.812	101.076	114.981	108.063	109.814	119.762	112.884	99.4638	128.755
210	79.7284	76.8127	74.3839	79.0477	82.1464	60.681	68.9238	61.5504	65.5555	68.1103	55.9399	51.2957	51.442	77.5318	64.8023	57.4079	58.9966	65.9408			210	108.911	125.135	110.802	103.505	106.448	109.482	134.195	108.167	110.537	111.331	114.753	111.658	120.68
211	85.3401	77.5136	64.3059	86.2704	84.7413	67.8226	76.8361	66.3152	69.7968	70.8698	57.8674	55.724	57.6403	80.4912	60.1349	57.217	56.4943	62.505			211	120.577	128.475	115.164	112.204	114.434	104.313	122.06	98.9161	117.147	103.83	120.878	117.073	116.687
212	80.6448	80.1588	65.7744	87.5908	80.6286	62.8754	75.5057	64.0532	66.1527	74.7109	61.6626	59.0944	53.0021	76.4926	60.7463	58.5846	59.0273	69.0883			212	122.869	117.306	104.972	94.9164	124.511	91.0079	128.313	116.125	114.917	116.571	107.912	110.092	137.588
213	78.3576	85.0732	62.2455	80.094	81.7582	64.0846	74.1814	63.8709	73.2167	78.4677	57.0104	60.8475	53.5923	70.8367	54.7216	59.9296	58.8351	70.7283			213	135.497	136.132	113.742	108.15	112.948	97.5103	138.357	114.662	113.065	101.157	109.96	111.774	131.093
214	83.3164	82.2992	68.6859	81.0119	89.0424	63.6375	65.8975	64.7107	67.4663	77.3225	53.3193	59.4225	47.988	65.345	58.5999	61.2726	56.1093	62.6322			214	123.262	116.775	104.359	111.398	102.52	105.763	120.603	114.364	112.206	106.71	122.923	102.555	124.199
215	76.9819	83.9019	66.252	80.5338	91.5583	66.1962	69.398	67.176	73.5564	81.7919	48.8834	52.2744	53.7795	69.3619	58.1704	64.8034	57.0066	67.203			215	112.9	112.971	107.495	116.161	101.821	95.4869	117.702	109.6	107.683	110.11	108.55	115.544	121.734
216	77.0257	79.8273	71.2801	80.5781	90.8233	66.3261	69.529	63.6769	73.2093	71.6474	56.8398	57.9694	57.4685	69.1905	61.9104	56.5637	54.4763	62.4			216	116.962	118.107	110.733	110.393	105.634	110.569	122.294	105.873	108.396	108.773	106.06	108.361	123.798
217	84.2778	82.4478	63.1991	79.4849	84.8811	68.1266	79.9088	67.1265	69.3404	78.4573	57.4914	55.9566	48.5683	69.4898	60.8606	64.3936	55.8366	60.0728			217	110.167	111.404	107.293	108.284	105.256	95.7241	127.953	106.036	108.453	105.464	105.924	110.273	126.266
218	78.0846	87.7672	65.3168	75.5805	97.7185	67.5663	82.9957	69.4174	69.7015	75.9076	54.5134	55.5744	52.0058	65.614	60.4203	61.4245	54.571	61.8527			218	117.209	110.85	117.759	100.569	110.344	108.196	117.405	119.378	123.877	100.112	103.332	111.008	114.025
219	89.4782	77.9586	65.6254	80.032	83.9048	80.3298	69.4584	58.3346	75.2698	73.5636	51.2404	56.5848	57.7028	72.7935	59.4744	59.8471	53.4415	63.1488			219	109.603	106.722	104.26	116.149	112.571	103.809	126.274	103.238	128.717	104.375	116.016	105.463	124.388
220	89.3875	83.214	72.8896	83.6978	87.1103	69.8909	68.5086	65.0448	68.1403	69.4362	58.0646	57.3812	56.9085	70.8328	62.3645	58.4405	55.0584	67.6462			220	108.806	110.35	110.038	119.327	112.933	116.692	116.727	104.874	103.714	111.019	115.24	126.982	130.182
221	88.4208	82.2431	65.2572	81.3199	89.829	76.6583	77.6198	66.2048	60.6611	64.338	55.7584	51.4064	50.5478	72.5011	60.4632	60.9991	46.6595	61.6179			221	115.616	116.184	96.0658	113.919	113.474	99.123	121.393	106.877	115.273	103.621	108.793	113.77	116.901
222	89.109	78.4855	69.3769	73.3751	87.9468	65.6389	73.3146	62.5386	77.0422	74.9394	50.9436	57.139	53.4292	68.4736	61.5698	63.7589	56.2257	56.8725			222	107.044	110.09	99.6949	128.719	104.299	114.786	122.346	100.965	115.087	103.207	120.815	119.598	115.307
223	85.6164	72.9792	66.1686	89.3434	93.1982	70.0651	76.3627	62.1768	69.003	78.5344	53.329	54.8218	53.3727	79.8287	60.9831	59.5448	52.0035	50.3335			223	105.67	131.818	110.904	122.867	119.709	108.728	129.358	97.1972	117.62	122.001	113.872	124.686	115.234
224	80.6768	81.7742	70.1541	83.066	98.6004	66.3961	79.7574	61.0604	64.9845	72.9564	52.6083	52.7892	50.7648	70.8527	63.8857	56.8087	55.0446	59.008			224	122.941	118.764	92.1732	119.321	104.434	105.421	129.326	94.4928	119.865	102.081	106.769	122.2	122.182
225	82.2331	73.1224	68.1406	78.2456	94.3593	63.6494	76.5855	66.6698	71.6305	74.5423	52.5213	58.5908	52.0609	64.7032	58.4654	62.2608	58.9432	54.5826			225	118.101	99.2397	106.079	110.655	103.696	94.5947	120.213	103.551	113.522	97.1523	112.427	112.9	118.259
226	75.4389	83.6213	68.8924	79.9329	98.2478	70.7613	64.8365	64.1782	69.3468	79.5949	54.7417	62.2997	49.2224	61.8768	60.3611	63.6248	59.4863	52.2875			226	122.561	117.464	101.571	124.843	114.469	104.226	138.7	97.5554	114.587	105.299	116.117	118.475	116.211
227	81.0428	80.1271	66.038	74.9452	91.1937	68.0708	77.5034	64.6129	67.7376	73.4446	57.3152	56.6495	55.9915	69.9742	59.6045	57.6325	58.0753	52.6772			227	138.837	128.466	101.833	117.433	105.111	100.062	121.843	96.8548	121.176	110.114	100.487	112.746	116.826
228	73.3954	81.3836	64.9547	75.7623	93.3714	63.5126	75.5003	63.3927	64.8404	74.9147	49.671	52.3347	57.5434	66.2214	65.3351	57.9021	56.4606	61.3122			228	123.875	129.564	108.317	111.517	103.651	106.101	133.23	104.531	110.796	91.7838	120.212	119.865	119.613
229	82.2809	80.3282	64.8548	81.8188	85.8319	65.7183	70.4238	64.1591	71.5246	72.6141	56.73	60.496	55.0905	70.0838	58.9896	55.7275	56.4276	57.1228			229	113.436	131.696	113.607	108.358	107.432	109.264	131.554	120.026	102.862	96.6471	110.641	119.279	139.588
230	83.6658	82.4457	68.7598	82.2093	90.5884	66.7454	69.1994	59.6109	67.3036	67.8125	56.5066	55.9219	61.7043	74.4683	60.7664	63.1328	56.6656	64.2933			230	132.709	127.812	106.843	113.619	109.143	101.22	137.931	104.511	100.285	116.102	119.957	121.613	123.062
231	76.3755	78.2412	66.3873	77.0729	91.7693	66.1478	70.7005	65.1231	68.4505	68.4869	55.4799	58.584	55.7221	66.7476	60.9761	56.2412	57.5207	56.7591			231	128.721	123.24	105.263	110.252	109.713	102.511	135.789	111.766	105.811	107.301	119.828	111.979	127.202
232	89.4578	80.4287	67.9671	88.4261	94.1355	72.5285	67.8999	62.1645	67.1637	75.3069	56.1798	52.8047	54.3301	66.328	65.5394	62.8425	58.9599	65.0588			232	152.048	121.826	111.398	107.796	117.955	99.5304	129.072	122.763	102.363	102.861	108.27	106.36	114.512
233	78.6436	76.5161	64.5768	81.9216	87.0976	65.327	74.7154	65.6498	64.1906	75.5081	58.6603	57.7368	59.7617	65.4727	62.0063	65.4182	56.3048	58.833			233	137.949	126.691	105.138	115.454	108.999	99.3328	128.347	107.009	99.9861	106.058	105.815	112.938	130.549
234	82.1768	71.9594	69.8604	74.7532	77.1169	72.1705	68.3703	63.9066	67.836	73.1997	55.536	47.4526	61.4318	67.8033	61.8103	65.4671	56.5758	63.0008			234	119.195	108.798	103.671	124.782	108.341	115.926	116.819	118.457	101.756	102.5	115.8	132.322	121.827
235	74.7821	75.0657	68.0511	88.3538	83.4045	71.181	64.2422	66.2095	73.4126	71.1947	59.102	51.7609	50.1343	63.5922	65.7789	62.6668	66.2295	57.0059			235	131.488	122.806	107.498	121.864	101.532	102.832	119.313	107.842	98.4905	104.151	118.8	113.817	122.907
236	75.0219	70.0608	68.9053	78.1466	91.4038	68.3725	61.6422	60.1316	73.7201	83.6173	59.3968	53.4155	58.4564	63.161	65.4618	52.5886	64.3297	62.1056			236	119.894	120.886	104.953	124.102	105.326	106.561	139.155	148.113	98.8209	98.2254	117.04	116.673	122.658
237	74.9534	81.2294	67.1912	79.7155	86.0276	67.707	69.5301	66.9859	70.6204	85.4311	56.382	51.7652	54.8527	67.1198	63.9619	59.7604	64.7086	62.5219			237	126.945	119.176	110.177	119.356	106.938	95.1592	149.31	125.066	95.1204	105.635	105.707	106.056	119.607
238	78.468	81.0904	61.8836	78.5273	88.0892	62.2323	70.9555	68.7924	70.0947	86.66	61.6369	51.66	50.7733	68.758	59.7818	66.1947	64.7165	55.4721			238	130.628	122.024	119.042	132.49	104.365	114.708	146.678	142.304	97.3484	103.929	115.057	120.513	127.147
239	79.0261	79.6855	66.8169	85.3616	84.91	69.5023	68.8688	65.1175	68.4868	85.7902	58.7862	52.6642	52.4314	61.2937	57.267	64.3685	64.1259	62.6317			239	123.831	109.02	105.694	112.448	101.275	100.892	119.947	114.477	107.698	107.416	108.274	111.896	137.111
240	77.1402	74.9802	58.5396	74.9858	90.0238	66.7823	68.4456	77.1218	68.019	96.3262	57.7133	52.884	54.5922	58.0149	58.2252	63.4631	60.891	59.2632			240	133.396	115.157	110.041	120.549	98.7021	106.197	131.252	120.696	101.59	105.877	106.358	113.064	109.513
241	74.5706	80.7598	65.7639	75.1867	86.9592	66.9725	64.5299	65.0572	70.2397	87.4688	56.9314	50.9251	53.5709	59.6044	58.6455	67.2603	63.2813	63.0403			241	129.253	117.305	100.639	115.343	105.294	107.534	131.33	110.57	99.1348	109.971	110.729	110.079	122.613
242	77.3441	83.0441	67.2357	73.5375	88.0039	66.4454	71.3423	74.3596	62.0264	82.131	63.6155	51.3136	53.4758	67.1909	62.6586	61.3673	62.5378	55.6059			242	123.539	109.167	116.484	110.106	105.018	101.06	123.801	113.116	104.795	103.733	101.025	118.695	128.766
243	71.5109	79.2315	65.6845	79.5364	93.0318	65.8396	66.2256	80.3157	63.3947	88.1541	66.7803	62.133	46.4123	59.1179	63.8379	65.8154	66.6149	57.0414			243	123.669	112.102	108.671	116.106	101.852	86.526	150.794	107.926	101.093	117.302	104.25	107.218	126.196
244	73.9877	74.8757	68.9161	77.5956	88.7468	64.6422	63.2507	75.5572	67.4064	85.9017	62.2656	56.9401	55.0872	61.8122	64.9318	60.7363	63.7992	61.267			244	114.105	137.364	107.954	115.833	106.764	96.1219	130.088	104.59	98.4729	112.834	104.774	107.554	136.934
245	69.2251	79.2081	68.5053	72.0916	89.0577	70.1028	61.0332	69.8358	65.4952	73.6813	56.3916	56.4743	52.5346	59.4311	58.1717	61.3871	60.2254	63.433			245	130.967	115.657	112.652	116.215	106.08	98.5141	125.083	100.565	99.9574	103.007	113.947	116.063	122.492
246	78.0382	73.1105	74.5282	67.9084	91.7426	65.9601	69.7528	70.8487	71.4989	77.3569	62.3443	65.3771	47.3781	69.2191	65.2421	58.9456	65.8306	63.0431			246	138.207	126.948	102.624	116.862	103.059	106.022	121.241	123.75	93.952	109.805	109.171	123.138	131.081
247	64.271	80.7845	72.0943	78.2868	86.874	68.294	63.8032	69.6527	63.4457	79.7199	57.9081	58.5059	51.5974	68.5733	60.9084	58.8711	65.1842	59.9516			247	133.505	127.477	102.124	115.35	105.268	100.574	143.36	125.13	93.3861	106.8	111.352	110.644	127.089
248	77.2185	85.1735	67.5618	67.5235	92.6982	66.5777	77.4389	63.2498	65.2499	74.9434	59.5767	58.1529	50.2391	66.5939	55.4996	62.9667	64.7282	63.8877			248	121.144	119.265	86.8676	119.607	98.5133	114.431	133.008	125.291	98.1889	101.448	124.308	121.26	131.176
249	80.2618	79.1172	68.736	79.5716	87.6993	67.7555	78.7596	67.1899	63.3995	89.7676	58.9011	59.2343	58.7545	65.755	59.4348	55.881	62.1796	66.5835			249	128.611	121.011	98.2543	112.207	105.053	100.796	129.614	121.447	93.9056	103.714	138.081	110.876	129.527
250	68.2469	82.0387	70.9218	78.747	89.4094	68.5878	64.4104	68.4165	68.7502	79.5822	54.702	53.6548	54.9995	62.7881	67.476	59.308	63.3687	64.4814			250	126.854	113.094	99.2821	116.662	98.0253	117.272	124.564	132.937	107.459	111.238	121.619	114.707	118.845
251	75.9952	77.0202	61.6157	84.5701	93.2662	65.8057	74.3632	70.9741	68.5341	84.5786	55.3262	59.2685	54.7237	65.1613	58.0884	67.489	62.11	53.5175			251	118.25	117.026	91.3312	114.674	104.08	104.982	133.316	117.782	107.856	104.01	123.919	114.578	135.729
252	63.8742	75.7694	67.8051	84.725	92.4741	67.1284	69.3186	71.3784	69.8447	82.1544	52.3707	57.9583	53.5404	66.3783	54.9222	58.0239	54.4561	59.8361			252	114.217	131.912	99.2947	113.123	92.9341	96.21	126.565	114.881	101.936	106.148	127.553	115.638	137.797
253	74.4058	69.4879	67.3906	77.9993	83.4818	67.2164	78.1989	61.5851	66.4216	90.8974	48.7368	60.2936	53.8624	68.1607	62.1118	64.3268	60.3629	56.7899			253	114.162	131.747	102.435	119.175	94.7077	107.025	125.433	120.276	105.028	107.154	123.633	111.168	133.038
254	81.2338	69.6355	68.8133	81.4988	95.7554	66.3644	76.675	64.7625	69.6293	86.7039	54.8761	61.6108	46.8809	73.9171	61.9312	57.5879	58.2451	59.5712			254	129.302	141.387	105.785	112.396	97.4437	102.843	135.465	103.882	94.0702	115.728	122.09	117.036	122.47
255	74.0684	79.7348	67.3511	78.4799	91.4361	63.8967	73.7893	61.6913	72.277	84.1864	50.7677	64.3135	46.4804	71.0924	56.5968	62.5629	62.0799	64.9753			255	133.903	138.645	100.593	113.73	101.835	102.641	134.184	113.53	97.6524	95.277	116.568	106.708	110.396
256	76.4263	76.2774	64.346	74.9465	94.7812	65.5188	74.8481	58.0412	70.5675	84.9066	59.6869	50.7085	49.0496	68.1287	58.7782	64.8871	65.1884	62.0913			256	129.149	129.665	103.97	110.589	94.9373	102.299	134.947	107.958	99.2116	108.559	120.529	111.001	130.085
257	70.6158	80.8803	71.9936	69.2589	85.4732	65.3266	77.925	62.6754	70.2771	89.6545	54.8526	58.9623	46.4901	74.2652	60.6852	64.2953	67.839	57.3248			257	120.993	128.181	106.909	123.395	113.473	105.196	133.413	106.703	105.266	111.828	101.782	109.183	146.695
258	75.3782	72.6627	72.883	77.1577	87.2767	65.375	83.0162	70.489	76.5703	86.7305	59.4046	67.8347	49.8151	70.321	57.7889	62.7137	66.0415	66.4116			258	117.514	140.397	95.2323	119.385	99.3829	94.3795	147.032	118.76	95.0729	105.118	108.566	117.959	147.31
259	79.5906	69.5031	63.5636	78.9187	97.6278	66.6021	79.6172	65.3006	76.198	92.3729	57.8474	60.8284	53.2757	67.9607	59.945	65.0228	75.6657	53.9046			259	133.677	126.333	100.993	126.928	108.784	105.169	136.288	115.47	96.6474	117.426	113.712	121.218	133.679
260	83.5755	69.1465	63.005	78.0525	89.608	75.5231	80.4064	56.6963	70.4788	80.9499	57.0443	60.3728	47.7507	68.5436	58.7379	67.6172	75.6466	61.3045			260	129.822	131.03	100.135	118.772	109.375	116.048	125.164	107.625	99.9628	99.3911	111.16	106.592	140.589
261	80.8907	72.9896	68.7986	76.0289	96.9605	70.6598	76.0256	61.7979	84.6129	85.6649	56.7862	54.4963	52.315	71.0608	60.0324	57.5036	68.8022	58.5856			261	124.263	113.73	107.619	132.371	108.914	99.7009	128.856	102.727	96.7316	110.522	108.392	116.035	133.66
262	86.5253	69.272	65.3182	75.179	95.841	68.8567	67.5915	64.0309	65.7839	86.2564	48.7789	51.9332	48.8602	72.7382	49.2999	55.688	64.6265	58.6142			262	124.437	121.136	111.903	123.766	104.973	100.953	130.896	118.328	98.9372	102.744	107.21	121.602	120.863
263	80.5115	75.7283	66.177	77.1084	92.3737	66.7447	74.6877	57.2936	64.5296	86.2944	51.357	63.4806	48.6134	64.9675	59.6486	61.7789	61.7262	56.6441			263	123.723	123.074	96.0776	127.082	103.566	97.623	128.563	123.902	102.022	119.321	116.546	115.723	124.449
264	81.7748	76.0458	59.162	75.7098	87.0441	62.9287	74.6487	61.4049	69.2828	90.2421	60.9435	55.5535	54.5342	72.9305	56.6047	65.4081	66.6147	53.2699			264	124.77	135.301	101.461	119.173	107.624	105.841	130.467	122.334	103.01	94.2277	110.172	116.275	132.106
265	81.1066	73.472	66.617	74.5651	86.0551	65.9363	77.2408	57.8195	74.6513	83.4797	60.1601	55.8081	51.6572	68.2908	65.1513	64.1345	61.6529	53.9941			265	116.115	132.624	115.166	121.761	107.16	99.1806	131.23	116.098	117.165	111.915	106.575	123.861	126.954
266	82.3455	77.6289	76.7852	77.7003	86.7827	65.8434	78.9678	56.4808	63.2214	87.7219	62.3958	57.6507	53.4075	75.9742	57.3791	64.6754	65.5815	57.3576			266	113.894	123.716	110.534	115.664	102.05	104.427	134.167	114.381	95.1288	107.106	113.897	111.235	121.074
267	82.9478	76.3087	68.0873	81.2109	86.4566	67.4081	64.7493	53.2607	65.1564	88.9454	63.8463	59.0218	47.0828	65.254	61.7901	58.6852	64.3437	59.4515			267	135.586	130.244	103.421	128.491	107.579	101.832	138.033	120.337	102.062	93.9612	108.34	119.262	118.682
268	72.5915	71.9042	64.0538	67.8836	87.3188	71.7154	73.425	50.9407	61.0616	88.8167	62.4241	63.3245	46.5937	66.5906	60.6188	67.6821	64.2005	55.8656			268	146.045	131.992	107.337	123.371	125.847	110.678	130.934	111.678	97.1028	103.838	116.734	119.176	144.493
269	88.2063	75.5897	61.0637	68.8374	88.2882	69.3147	75.7559	55.1709	64.6698	73.3177	53.3968	59.1854	51.5519	70.2679	61.495	67.574	58.9266	60.4567			269	139.939	138.646	109.05	125.971	107.802	110.334	131.163	119.675	96.4377	101.584	103.463	118.432	133.92
270	93.4067	75.1139	70.664	74.742	89.0694	69.5865	69.2635	62.7192	68.0617	72.8978	50.0734	69.5386	58.3315	65.2603	55.2832	60.7605	59.3665	58.6213			270	144.718	141.719	110.274	129.762	99.3805	108.078	130.753	114.774	98.8253	109.009	109.304	114.088	111.022
271	70.1768	77.917	63.6894	78.5158	88.9587	71.3199	70.4919	58.1206	69.524	74.9472	57.3954	66.0585	57.3289	67.3419	54.7246	63.3086	59.8217	58.5441			271	137.41	125.611	125.042	130.419	105.328	114.893	119.993	112.566	100.725	107.615	103.943	111.096	113
272	78.3375	69.8177	72.7028	76.5826	92.6168	64.4496	79.6347	60.5886	65.553	71.6855	54.8767	74.4397	51.2644	73.8806	57.579	68.3248	56.7573	62.8873			272	156.324	146.285	104.886	127.224	104.612	110.541	132.463	114.644	120.672	106.56	105.041	121.147	122.687
273	74.7492	80.9034	69.6579	72.5403	82.4693	61.9102	81.2675	54.5495	66.9061	74.1313	54.2003	65.8942	52.3213	59.3635	60.0597	66.311	64.8677	65.3026			273	133.87	127.759	109.424	110.066	105.657	105.059	132.249	118.797	118.958	101.976	110.351	108.563	129.629
274	72.592	77.4989	61.2911	77.4166	88.4922	66.0568	73.2712	56.4983	60.939	70.501	60.6198	64.3489	49.71	65.7043	55.8301	66.8248	66.4873	64.1219			274	136.458	130.146	116.121	117.877	106.512	98.3313	129.402	122.416	107.936	111.735	111.299	122.753	125.725
275	64.4056	84.0705	64.3395	74.0879	85.4486	67.6508	75.1498	53.7512	67.1598	71.5682	57.2191	67.9787	54.9923	65.8101	60.4789	70.551	61.5202	56.0699			275	127.207	137.473	110.477	128.535	97.8146	120.446	127.986	125.624	114.671	115.061	117.028	117.053	116.643
276	73.9008	82.4059	71.4007	61.8339	93.5947	68.6485	75.515	50.0589	69.2887	78.4444	56.3594	69.8479	56.7973	63.4179	54.6285	60.9927	64.4095	58.6493			276	137.507	136.039	114.653	120.802	109.129	112.887	137.117	105.63	108.584	106.609	107.507	115.748	118.204
277	77.6902	74.739	61.6218	69.7848	84.5748	69.9284	76.5086	65.2894	68.76	74.4457	56.1635	72.1599	62.6199	64.908	57.1193	59.3325	63.7279	66.6964			277	145.314	123.262	114.631	124.804	103.953	116.25	133.492	105.81	113.308	101.173	100.717	109.439	118.137
278	73.5795	86.1355	63.1523	72.3215	82.5524	67.5537	73.6819	57.3187	65.6668	79.8573	55.9073	69.6763	53.0625	67.0893	62.4847	61.2435	65.8898	71.4831			278	130.693	134.433	114.55	118.971	96.4629	106.513	127.367	123.315	113.766	109.741	104.077	99.5643	115.193
279	69.6352	77.2851	67.8213	71.9872	80.7632	69.41	74.5717	61.8723	60.5225	72.1414	62.1325	70.8056	58.7803	68.2675	61.5156	68.0988	65.3895	63.0281			279	131.1	129.066	108.658	124.943	97.739	110.96	134.212	117.635	111.008	102.787	101.657	110.267	113.965
280	70.4547	80.3088	68.6863	69.4087	85.5337	76.2211	85.2646	57.995	66.7568	79.0382	59.6874	69.5588	57.3557	62.8814	63.8797	64.1018	64.894	65.2321			280	123.457	116.743	115.182	122.279	101.933	116.524	122.121	110.344	114.61	115.155	115.373	106.37	135.1
281	75.7747	93.9728	65.5012	74.587	94.3734	76.5909	84.0407	59.8454	61.0381	82.0723	56.5086	63.7649	61.0311	62.6163	57.8636	62.8362	66.6236	64.1249			281	133.743	127.312	119.583	120.031	99.0276	107.159	129.472	103.21	107.968	117.002	114.829	102.937	123.596
282	77.8318	79.2129	65.0294	68.0526	93.4336	71.6387	82.9917	59.7519	69.5537	77.9366	60.1034	59.4331	56.3647	58.8571	59.3439	65.9296	74.3632	64.5984			282	135.365	121.862	114.154	130.461	102.226	101.512	136.144	100.821	105.979	112.309	112.653	108.865	127.166
283	70.2887	86.4517	57.4752	76.2302	99.2651	75.3923	73.6467	64.5965	72.4446	79.7901	59.3371	60.1997	59.5732	66.031	58.196	65.8835	68.3034	68.0013			283	129.702	113.388	109.394	133.036	99.6401	115.689	135.572	116.125	116.78	105.107	103.415	111.063	118.82
284	84.1541	85.8387	63.5861	73.0451	98.3335	78.5592	78.9692	62.7018	67.5008	71.0313	62.9021	61.5682	61.9813	64.3755	58.2734	73.5654	63.9151	63.8106			284	129.975	114.24	107.005	120.719	102.339	108.372	132.652	103.414	101.724	91.8041	105.452	100.815	121.222
285	78.0525	87.6239	64.6907	83.5413	91.2461	75.9327	84.0966	58.2718	78.0322	72.3801	64.827	60.3582	67.6	70.1329	70.0328	70.9705	65.8064	75.8571			285	124.768	132.814	115.108	136.035	102.32	113.639	116.03	102.812	107.3	100.05	117.866	109.676	119.815
286	78.4602	83.0339	65.3875	88.5012	101.52	82.4883	81.2498	65.2487	76.5065	73.1507	65.6668	56.7383	73.265	66.7712	63.8641	61.8074	67.9466	68.3556			286	135.065	128.868	104.604	139.419	101.604	119.674	128.545	107.915	104.658	106.144	114.965	117.026	123.29
287	73.3247	76.5305	63.1137	86.7492	91.6821	78.5496	73.5418	56.8545	66.7926	74.5905	63.2578	64.3185	67.6814	61.5897	71.4863	60.141	67.6338	60.7232			287	137.283	124.197	109.654	131.824	98.2718	107.792	118.379	100.735	104.055	106.165	99.7775	122.057	120.436
288	77.167	77.7793	59.0874	94.002	92.9923	79.4977	83.8572	62.788	72.0505	71.1085	60.454	55.0532	68.8422	66.7898	69.3341	53.2461	68.7039	73.49			288	137.561	121.074	113.751	135.075	97.3083	102.041	124.363	106.931	114.878	107.16	115.93	112.057	126.633
289	73.2615	71.842	62.2775	80.4806	84.6626	65.3441	82.2693	64.8703	65.7124	74.929	62.0478	57.6624	61.9242	63.8718	65.4973	62.04	78.314	71.4266			289	123.235	124.247	111.181	130.284	96.8614	102.377	112.248	128.363	118.785	93.7309	121.385	105.833	135.119
290	74.3167	80.2616	62.7613	92.6757	86.0227	72.3857	75.7754	63.3474	65.7338	75.7485	65.6276	53.8145	66.8255	70.034	66.9706	61	71.5763	71.3513			290	128.829	129.425	109.669	125.43	95.2666	112.326	117.31	118.793	101.313	92.8991	135.338	105.915	133.092
291	75.3226	73.5122	66.9293	82.7335	91.3067	63.1258	78.4245	56.8105	66.5537	66.346	65.7978	53.3285	61.939	63.1593	70.4892	60.4456	79.2856	63.8744			291	132.986	123.209	109.706	137.986	98.877	107.061	121.847	152.578	112.32	95.5526	143.826	116.251	124.874
292	76.5288	75.7616	67.3533	83.0148	97.0753	64.479	82.4191	59.4747	68.6319	73.5212	62.4891	51.4745	63.2531	62.3855	65.4944	66.6997	80.6728	67.2702			292	139.239	127.058	89.9745	123.547	93.0834	94.7626	110.741	128.494	101.681	99.9435	124.839	123.455	126.724
293	76.7061	76.9583	59.4786	81.4098	90.2031	63.8902	77.4954	60.0573	67.8212	76.149	70.6314	51.2577	58.5101	70.9407	68.6077	61.5902	73.0421	58.272			293	138.755	128.17	114.608	122.084	94.5384	96.7949	123.48	129.391	115.652	109.006	148.611	113.063	119.633
294	85.0576	78.4049	67.001	80.3373	91.4303	62.718	80.7659	56.2494	67.3683	68.6205	67.0645	55.5725	63.4044	63.1517	68.2725	62.034	82.7928	61.4987			294	131.354	131.505	108.62	126.409	95.2024	102.972	118.891	122.739	117.2	96.3311	147.634	113.73	114.018
295	83.5779	75.7748	70.2189	78.2877	93.0226	65.7281	75.2943	58.8302	71.3884	72.6717	73.923	57.9639	64.585	63.5494	63.2192	61.7517	81.9231	69.5094			295	130.325	132.378	113.499	125.621	99.7277	109.158	121.926	143.05	114.894	86.0188	126.125	106.09	122.789
296	78.3039	75.9998	70.4956	81.7312	82.9058	68.0296	75.7325	56.2753	72.7458	76.3201	63.1521	59.7351	69.0371	67.1468	69.8285	58.4117	86.9473	76.0674			296	140.505	124.977	118.316	128.894	96.1686	102.733	111.983	126.157	118.573	94.8652	145.086	104.35	125.705
297	68.2277	72.9818	68.4679	82.8276	82.1292	71.0358	81.859	57.1527	75.485	73.3157	66.1136	60.7625	63.0591	67.9973	64.5456	72.4231	78.2144	63.1044			297	132.24	120.675	113.975	158.627	96.3981	119.739	133.751	136.512	114.959	108.698	137.277	103.222	130.082
298	70.9927	70.171	72.5972	80.5012	89.5021	67.6559	78.7445	54.7774	80.8837	67.6945	68.405	52.4993	56.1002	68.9497	62.6636	76.0471	77.5834	70.4505			298	144.761	128.926	102.178	153.763	88.1633	101.889	124.393	134.279	115.933	101.797	106.261	101.196	122.549
299	84.5972	80.8134	66.6367	78.5494	86.4014	68.2248	75.5402	58.1087	72.3496	68.8695	63.9196	52.791	52.9652	73.5034	61.5891	59.3764	86.733	65.0467			299	152.216	128.3	113.19	149.806	96.2591	104.747	126.916	121.511	116.121	95.2454	108.402	106.355	129.94
300	77.0991	76.0711	80.0656	76.1609	89.2951	74.9752	78.8181	58.9408	78.8779	75.7192	64.8314	47.1608	59.6274	70.4889	67.5386	67.1625	88.0072	69.5951			300	145.113	132.114	116.745	150.771	95.1812	112.081	133.219	121.466	103.744	94.0692	108.101	120.233	137.923
301	87.4171	75.8474	66.5817	65.4904	83.082	76.3176	71.6501	53.5754	71.4148	77.3006	66.4663	57.9319	58.4799	72.0054	67.0877	63.4165	78.5935	69.2244			301	143.987	146.606	122.855	127.231	92.7472	101.425	131.769	125.327	115.676	103.521	114.01	114.768	129.307
302	90.4198	78.6818	58.4239	74.2278	89.1868	62.2289	75.184	58.3316	80.819	78.8102	72.6064	53.8542	56.4716	64.3322	66.3544	61.9834	77.3506	65.2111			302	130.541	122.855	114.245	163.215	103.532	114.197	130.345	115.395	110.36	105.746	110.781	96.987	115.012
303	83.5539	79.657	66.6774	70.5417	93.086	61.6514	75.3109	62.2903	72.82	80.6586	69.5524	63.6853	54.504	68.7093	63.5292	65.5301	82.4919	61.8786			303	137.765	127.247	120.669	159.476	103.514	115.037	134.967	122.61	132.156	103.64	96.8356	122.68	121.226
304	79.941	83.5194	69.3501	74.402	99.1473	59.5994	73.8088	61.5638	72.178	75.7893	64.9848	59.8784	60.7916	58.6506	61.9735	65.7401	78.3933	64.186			304	145.307	118.769	111.309	148.959	97.9272	107.565	139.965	105.075	142.98	81.9145	114.544	112.568	122.711
305	88.9172	72.4278	65.8786	79.255	95.5917	74.5582	78.7069	62.7043	69.0465	71.9795	67.4668	59.882	59.0933	72.8485	57.7525	66.4235	73.522	64.2625			305	131.912	118.002	95.3238	147.684	106.74	104.963	147.029	127.295	148.296	95.8916	111.327	115.621	126.616
306	82.5636	75.075	65.9317	76.2519	94.6514	65.1607	76.8882	61.6952	70.3163	82.59	61.6306	54.263	65.2636	66.1122	65.6616	61.7902	79.181	63.4039			306	134.023	138.088	107.111	143.722	101.011	109.682	136.795	135.139	136.714	90.9876	105.718	119.531	137.03
307	91.6736	74.744	66.7431	80.2394	82.3303	70.2456	60.3645	58.7049	67.3817	82.8266	64.3242	55.5308	60.8298	67.4326	62.8795	66.7514	75.4636	64.1249			307	137.007	144.458	101.238	160.238	97.4884	117.05	128.693	119.248	135.465	97.2406	109.099	109.953	113.596
308	90.0187	77.4472	60.4991	76.0773	88.8845	76.4964	79.2537	63.4748	74.6331	82.3219	58.9777	60.5665	58.6484	68.7478	61.967	72.4057	74.8489	69.5856			308	141.942	128.069	85.8498	155.639	109.442	115.113	137.224	145.002	122.376	98.8521	108.136	116.236	122.045
309	78.2668	77.0478	60.1548	70.4768	88.0523	68.6666	67.7962	57.5145	71.5672	81.98	63.0277	52.455	57.0324	69.9671	64.4132	71.5797	73.5535	53.2012			309	123.138	126.572	96.0706	153.576	105.846	116.503	144.065	117.635	128.024	96.9785	108.227	115.291	125.107
310	80.5218	68.2729	72.1061	75.2401	93.0568	64.1039	64.44	54.0367	77.6041	82.273	70.5221	55.0117	57.7192	68.2966	66.6272	69.5327	76.6268	68.6103			310	136.368	123.437	108.01	163.484	100.69	122.303	126.353	117.06	120.675	104.04	98.7491	111.26	103.121
311	82.6753	76.765	69.7057	68.4855	91.5681	65.9614	65.6032	62.8002	69.1384	84.1157	71.9168	57.8149	59.5011	63.1718	64.0857	63.1963	75.2752	62.3987			311	130.456	129.061	99.6957	157.821	104.344	102.742	144.065	137.958	113.829	99.1515	105.361	109.914	109.987
312	80.4814	72.744	71.8762	76.2672	90.6219	70.8043	72.1046	64.9151	63.5188	77.6664	63.7175	46.8629	56.7808	65.5605	59.3954	65.5915	74.7006	63.4905			312	129.382	122.836	108.606	153.647	104.422	106.87	135.507	135.824	111.117	102.641	101.005	119.599	118.242
313	75.0893	82.406	78.8213	80.1579	92.8566	74.4815	77.4433	62.0174	59.2233	80.5158	59.7884	49.997	59.7766	61.8963	65.7919	64.1209	80.6821	56.2616			313	124.374	123.243	105.908	120.509	102.011	111.362	136.936	134.613	126.553	103.917	101.673	127.313	120.657
314	80.4032	82.4922	87.1438	74.7954	86.4376	73.6719	60.2805	56.601	65.3056	78.9804	58.4835	55.8338	66.6879	58.2753	66.5133	66.5754	82.2028	64.6275			314	124.56	126.924	101.03	129.217	95.7173	108.014	130.716	128.875	118.707	98.8081	118.232	120.573	114.822
315	79.0932	85.2391	75.5069	75.6525	92.8651	73.8012	68.2734	57.2187	65.8092	82.1744	61.5692	54.085	62.9648	65.0938	67.1404	62.107	83.6217	61.8741			315	152.994	126.957	117.106	112.974	109.688	102.798	129.486	120.979	111.994	97.2451	112.616	110.363	123.411
316	76.9734	85.9416	75.3497	73.7565	84.3254	72.5409	72.3483	60.0838	69.0835	90.4235	58.5311	58.3877	69.1928	69.419	66.3555	62.3286	76.3275	62.5887			316	148.125	123.616	101.536	126.385	102.613	119.792	134.777	116.288	119.498	93.4626	113.132	109.466	126.506
317	85.0371	93.7441	76.6286	81.1904	100.166	66.7474	63.9747	59.0947	74.3772	77.7622	65.9907	55.3053	62.9333	75.0013	58.4927	65.4177	78.3143	59.122			317	141.937	119.612	100.63	129.622	106.392	106.573	135.47	127.543	114.547	103.507	103.581	116.903	123.818
318	87.0205	81.2636	76.5242	75.7985	86.9276	79.2205	68.6242	60.0547	70.7333	78.6649	69.7976	57.3065	59.992	63.087	61.4858	65.9333	76.1386	66.5954			318	144.216	126.858	106.57	122.342	114.534	112.091	139.711	117.286	119.352	106.838	113.558	111.416	126.558
319	80.0598	84.405	71.2901	80.0158	87.8658	75.5407	75.1339	61.0219	70.446	81.0852	61.18	52.8513	65.3244	66.7492	58.945	70.2168	82.9511	63.7043			319	140.994	119.213	96.9531	122.198	107.974	110.977	136.556	136.801	104.644	95.7345	121.923	122.462	119.214
320	76.8014	86.7338	75.323	78.4595	88.3576	76.016	79.6398	59.7994	79.6544	81.0847	57.7615	49.6792	66.7604	65.0608	62.3285	67.6353	84.589	59.8846			320	141.366	129.424	99.2411	130.132	112.221	122.527	136.98	126.378	117.565	106.422	105.285	103.854	134.126
321	83.0846	82.0812	59.7334	76.224	94.5501	67.3996	70.7295	53.2021	72.5522	84.3339	55.3946	56.3624	73.4592	64.2954	55.7994	62.2899	80.2963	62.5295			321	136.896	135.962	115.791	121.217	105.896	107.407	131.21	137.546	118.293	106.849	131.968	116.107	123.99
322	80.3031	92.5187	70.3406	85.4459	94.2677	71.5233	67.8492	60.4793	80.2139	81.4496	60.4097	51.4485	66.226	70.8101	57.4529	61.5086	70.9486	65.3854			322	145.251	121.972	105.774	128.293	102.307	114.34	124.729	129.195	114.753	99.9381	124.311	126.842	132.428
323	83.9287	75.3761	76.9103	74.0284	93.5569	75.5236	62.7313	63.8924	76.1766	78.4362	58.0454	52.5451	63.7532	65.8604	60.4379	55.7624	69.2677	66.3785			323	152.028	138.907	114.666	133.127	106.435	121.489	132.231	92.9594	113.121	98.1576	125.22	104.93	132.42
324	74.1453	76.0693	77.631	73.3339	91.4403	68.2595	63.9348	60.3495	74.2494	80.8316	63.7634	53.9731	60.6798	69.1115	59.7364	68.4273	70.1498	63.6748			324	134.818	132.904	124.471	123.382	95.9538	142.32	134.353	98.0821	115.655	119.797	111.087	107.333	116.91
325	77.5386	74.7025	77.4944	70.3007	97.7684	74.2768	67.1938	53.2396	73.7982	76.9189	72.0599	58.2435	60.8482	75.567	58.3957	61.903	70.019	60.6608			325	152.351	133.478	131.963	108.11	110.907	117.407	119.274	105.935	108.069	105.807	135.731	111.276	123.972
326	80.5272	73.0857	75.0038	71.6854	97.491	68.4064	75.7051	57.0253	74.0372	74.7034	65.4135	54.3199	72.7272	68.6211	53.932	67.5595	67.6655	69.0247			326	147.114	123.724	122.498	110.328	90.3154	120.471	132.139	97.5196	113.415	101.953	105.07	112.547	121.485
327	82.6108	70.3927	70.1436	69.2891	95.6024	69.5435	77.634	56.6263	63.2473	79.6485	64.5479	53.9824	60.0949	69.8785	58.2018	67.7468	68.9029	66.7012			327	162.35	130.209	127	123.408	106.799	114.827	135.685	103.131	125.179	99.4009	110.841	112.083	133.947
328	83.0067	78.2056	76.0388	80.5905	95.4253	72.3468	75.8205	57.4156	71.1171	72.4854	55.2035	58.2813	68.8973	63.5358	54.1445	66.0445	64.6473	60.7834			328	155.93	118.941	130.769	125.341	103.667	121.281	139.513	97.2158	106.8	112.279	109.371	111.096	127.378
329	87.3661	83.6525	70.3552	74.0932	87.9707	74.1497	70.0195	65.3482	77.3775	71.359	55.9559	57.1183	68.6862	70.1356	48.779	68.9338	62.3718	71.2717			329	149.119	114.327	128.085	118.024	97.1286	111.006	130.153	109.866	105.003	106.605	112.886	104.333	135.138
330	83.8541	76.7485	80.3144	78.6727	84.4535	80.6144	70.5635	64.8747	63.4343	74.2141	62.8277	53.4024	66.8064	66.4697	56.3859	67.7574	65.8443	64.0808			330	151.5	130.184	116.982	116.957	109.344	124.936	122.553	104.066	112.656	105.514	104.732	104.969	138.41
331	82.3812	77.1958	75.4119	70.2816	81.188	73.0365	72.6615	62.5694	80.7068	80.2032	55.5488	50.4963	71.9988	66.5071	56.8217	69.229	70.1755	57.6627			331	153.823	123.012	120.166	114.274	102.311	134.392	130.249	109.314	103.062	100.789	112.794	114.692	135.71
332	85.0887	83.1288	80.4184	80.1005	87.4754	81.5794	74.3527	63.6306	62.5887	79.5981	60.1326	55.5889	59.7179	67.8099	60.0529	68.9581	73.6221	68.5142			332	156.937	116.31	120.111	118.274	106.587	132.782	124.168	99.0066	104.205	106.144	116.936	110.854	125.527
333	91.9354	75.1585	75.8107	82.8481	87.3021	78.8316	57.7519	67.4125	76.2539	74.7468	56.2597	56.2291	61.0217	61.9013	61.9117	70.1673	65.6304	67.2358			333	140.684	129.965	114.827	113.369	113.256	126.174	129.985	101.138	113.207	99.9464	118.716	126.844	136.984
334	89.6443	70.9711	73.1114	82.0369	85.8331	78.5773	67.9806	69.2307	72.3607	76.1841	65.6131	54.4836	61.3827	69.3755	57.5979	71.7623	66.7918	64.3018			334	158.418	129.976	109.384	117.964	94.1911	115.79	123.498	108.068	104.105	105.856	116.252	123.498	130.483
335	80.3721	69.2414	79.6135	76.558	82.8273	78.438	75.5684	65.9677	74.0846	76.7038	60.5514	49.6575	62.4954	57.193	62.8696	69.6149	65.6287	62.6952			335	141.423	128.544	119.501	113.817	94.6808	128.775	136.086	110.353	111.553	99.9642	112.201	117.338	138.203
336	95.251	81.467	66.8179	88.629	88.5064	82.2017	74.2317	63.4825	79.2681	74.2258	60.7439	53.8923	71.0195	58.5965	62.775	63.1874	62.6021	69.1372			336	140.709	123.883	113.25	124.476	90.6222	118.165	131.97	110.359	119.641	104.877	105.331	116.255	145.513
337	81.523	84.6992	68.1929	83.4554	86.0828	74.9471	81.6264	64.6896	77.6688	66.2218	56.8062	49.7488	65.4573	66.6644	63.214	74.3223	59.6819	66.552			337	137.319	114.263	108.818	125.131	96.5477	128.336	121.783	112.302	119.132	99.175	103.22	117.806	137.273
338	84.5098	75.6989	73.7361	77.551	85.6596	82.9663	69.3811	61.158	75.8725	69.2927	60.0212	50.3967	66.2865	68.8033	63.8749	77.1412	63.0654	72.9461			338	139.292	126.013	113.951	113.014	105.111	130.314	118.871	113.198	118.863	103.778	107.3	120.456	139.845
339	79.2664	77.5307	66.2453	74.8507	86.7289	78.4081	69.9358	60.1389	66.8847	71.1479	56.801	52.6728	69.0983	67.0701	67.2349	70.9132	58.337	62.3747			339	148.661	123.983	119.12	120.285	100.816	123.651	118.302	111.424	117.152	95.3234	113.383	122.316	133.413
340	82.2952	73.9857	67.4821	81.6412	88.8254	83.5765	67.7542	55.8046	75.0471	61.5803	57.0882	49.6483	75.5358	68.6373	54.8236	64.5489	66.9278	56.9151			340	145.566	111.732	110.109	115.158	106.688	117.251	116.938	117.22	111.156	90.6079	107.32	125.831	128.565
341	87.1968	71.6789	69.1223	79.6802	94.4944	75.8084	72.5075	60.38	83.3472	69.039	64.2473	48.127	75.1726	70.825	65.86	71.5675	66.0284	58.9825			341	127.866	123.128	121.801	117.598	101.346	126.631	102.253	94.9677	109.891	107.464	110.885	117.363	119.759
342	78.0337	73.6871	68.8422	73.4159	88.9915	79.0658	78.1472	52.6484	78.0618	74.8972	69.8908	49.8717	73.63	72.4971	64.0888	67.695	73.7655	63.5133			342	134.104	117.883	107.74	129.359	106.082	131.237	125.474	107.775	113.321	93.7523	116.171	117.665	121.676
343	85.9714	80.3267	70.1295	75.3636	86.6993	88.5494	74.981	53.2794	75.9588	69.9334	65.6492	59.3483	66.2443	68.5793	60.9553	66.7831	65.0862	61.3456			343	137.565	118.04	91.5183	129.063	92.7549	123.427	125.936	105.557	113.957	103.339	115.535	118.256	120.45
344	81.7321	72.9646	70.9657	73.2753	91.5212	77.8169	69.1709	52.6956	69.7193	68.4139	67.7262	56.4965	59.871	73.2506	67.8438	67.5848	65.1688	63.3663			344	122.17	110.134	101.38	120.22	99.989	129.835	120.913	115.011	105.92	107.479	111.169	112.857	143.353
345	88.6451	82.3592	69.3436	77.7329	96.5602	81.9982	78.6568	51.704	68.0179	66.9066	64.0436	58.7784	62.2376	74.3873	69.6228	63.3025	66.2966	67.822			345	123.025	123.709	93.7868	134.101	103.015	131.474	116.431	104.941	106.207	112.815	97.4651	131.115	138.775
346	85.8811	80.2766	65.1764	76.3668	90.9299	82.7714	66.6065	52.5627	76.6724	66.5597	61.6369	55.397	68.642	70.5681	63.1343	69.039	63.2027	69.2295			346	126.34	122.089	110.559	128.553	105.311	117.16	109.51	99.6842	95.0351	114.997	105.596	126.325	146.879
347	83.9349	76.5077	73.213	81.7533	94.8917	85.028	64.9472	54.5911	68.8628	72.4378	61.8439	71.2188	71.2202	73.9134	59.1044	68.5484	61.5114	62.2424			347	128.096	133.189	110.599	122.762	102.285	120.656	120.752	106.617	95.4579	107.171	101.775	130.443	135.639
348	81.8573	81.434	77.5553	77.351	91.0963	78.0342	72.6929	65.1769	79.7679	76.5286	55.0979	51.4139	70.8951	66.9382	60.8029	75.0828	61.0587	60.7164			348	129.175	123.156	116.178	124.838	107.259	111.675	115.834	107.068	106.508	112.583	105.687	121.747	146.25
349	82.9867	76.4488	68.358	89.5214	87.9445	77.1518	69.4769	55.0052	70.1596	87.3557	59.1961	58.1389	71.9087	70.0491	53.4819	64.0157	67.1211	67.0794			349	133.593	136.234	118.324	125.837	107.359	115.691	109.5	105.084	110.658	104.849	115.639	118.975	134.858
350	89.5107	71.6013	66.5852	86.2463	90.4675	75.2391	73.4027	57.7292	72.4153	82.5204	57.0056	61.4639	71.824	70.8917	60.2061	70.6758	67.842	58.6641			350	138.645	136.315	104.505	130.425	106.31	121.897	104.66	98.9097	99.0805	96.4945	111.59	113.89	143.864
351	83.5164	81.4575	67.84	77.3095	90.4576	66.4328	71.3426	54.1318	76.7035	74.0579	53.5437	62.0144	71.802	69.3448	57.1485	65.5117	66.8611	62.1546			351	124.936	128.421	88.7262	135.076	107.69	111.474	108.716	112.216	104.363	109.673	119.977	120.296	134.418
352	75.1293	72.6679	67.9796	82.2904	97.5154	69.9657	70.7642	53.3695	69.9953	86.8541	55.5384	62.9831	75.6698	71.5488	57.5895	63.2042	65.2265	59.0139			352	144.581	124.148	111.784	127.146	108.464	128.8	124.651	103.97	104.789	114.57	119.819	116.209	140.126
353	74.5126	76.9878	75.8487	74.247	95.1557	64.526	72.881	57.6168	73.7198	78.352	56.0177	75.2737	71.3523	64.5899	67.961	68.9565	67.5163	65.4768			353	151.161	124.02	105.113	124.135	110.032	129.496	121.757	105.093	100.718	105.24	124.933	127.678	135.554
354	83.0981	71.829	73.1868	79.6211	99.5328	67.7021	72.3751	56.4898	69.238	76.1582	56.7393	71.5057	70.8545	68.729	56.0116	63.2319	63.4989	63.0943			354	131.188	123.8	102.137	125.425	96.3228	130.487	121.687	107.876	103.097	102.537	109.404	128.743	138.311
355	83.6287	77.8696	73.2552	82.2963	93.7942	70.2551	69.6249	65.4541	72.9184	74.152	56.3512	71.5519	71.7759	70.3734	54.0417	63.6001	60.5493	67.7311			355	133.144	120.076	109.871	126.299	100.621	124.928	116.602	121.7	106.253	106.256	110.605	123.166	126.374
356	77.0186	75.3601	73.1963	75.7594	92.3452	70.0077	67.1611	49.9225	72.1627	69.3226	56.2106	70.5702	74.6182	66.3851	52.952	66.924	63.4845	60.0646			356	137.615	132.114	113.059	125.799	111.013	110.552	125.853	119.683	106.035	103.126	113.275	124.749	126.979
357	81.014	74.8347	72.8751	75.6649	99.5692	65.6276	71.6264	57.7735	73.7731	72.4649	48.9733	73.84	71.0879	61.7062	55.8886	66.6018	62.6732	60.5448			357	144.727	118.637	127.31	119.298	99.6543	132.584	114.826	112.568	109.11	103.991	109.764	123.091	140.122
358	77.2641	71.5137	71.574	79.8479	93.4389	66.5958	78.1647	61.0439	72.693	71.7912	57.1257	80.6673	72.7946	64.3031	56.3424	68.1275	67.4862	56.1961			358	127.217	124.723	109.305	112.298	96.5194	130.995	116.935	115.89	104.315	104.97	116.938	117.62	138.517
359	89.8001	72.6857	63.1113	81.2336	93.5605	75.5173	85.4364	51.5163	71.5971	64.5572	56.9895	65.2839	66.044	66.6154	56.0423	62.2713	64.0283	53.9265			359	129.141	125.526	112.195	114.369	100.107	105.613	136.361	101.645	105.994	101.622	109.933	116.335	115.386
360	85.4872	73.8835	69.6639	73.7562	99.0355	72.4423	81.532	57.7574	65.9154	66.2206	71.3136	67.9945	68.9786	71.4039	56.0224	63.5403	60.5728	54.591			360	130.663	125.789	119.027	120.883	94.6298	117.29	137.41	108.369	102.701	107.406	121.595	127.43	137.209
361	76.848	67.3012	64.1287	78.9452	94.9341	76.986	76.3778	54.9727	69.4322	61.7576	63.4801	65.5082	65.48	74.5228	57.7192	60.7611	58.1763	61.6577			361	138.819	121.074	118.192	109.992	106.617	125.063	142.771	110.548	111.333	97.9343	106.454	116.848	131.666
362	77.3556	69.7905	72.8977	83.2974	98.9955	74.6504	78.1465	53.7117	72.4334	67.3935	60.2895	72.895	66.9754	71.0074	62.7418	63.3002	57.0228	66.1332			362	126.18	134.984	114.563	120.251	113.303	128.555	126.629	122.465	113.453	115.968	114.18	120.498	132.824
363	85.9747	75.9178	64.9825	76.266	90.7035	68.905	87.7771	55.3236	73.4642	61.7009	56.9208	68.6566	73.7364	65.4472	68.3259	70.7378	57.6684	55.3536			363	128.822	125.845	117.045	109.633	117.278	129.528	123.51	118.395	110.896	99.5997	109.206	122.39	140.722
364	84.8049	74.2825	66.4108	81.9946	98.2968	70.6887	78.2543	60.4683	68.9408	69.3233	63.3578	62.6961	76.1694	63.1146	62.2364	65.8719	56.645	61.5555			364	138.898	127.898	112.379	109.812	119.023	109.859	125.12	106.189	115.809	97.8288	113.343	127.097	137.017
365	81.7137	72.1829	66.6707	89.672	90.0631	68.7975	82.482	55.6566	82.4205	65.7142	74.613	67.5737	85.5349	59.7387	65.3136	77.056	63.4462	58.5701			365	143.657	125.121	121.503	107.975	118.106	126.434	125.258	109.874	111.39	106.903	105.622	125.119	124.313
366	84.7999	74.8928	67.4834	83.156	92.5941	70.8163	76.2436	51.5567	83.6494	69.484	65.8821	70.1722	76.022	68.8192	61.3537	65.3279	60.2219	57.1189			366	160.048	125.527	106.54	116.806	111.087	117.128	135.08	107.372	102.462	100.914	112.536	121.409	125.529
367	80.5001	75.4959	57.6841	90.6635	95.0652	75.2744	75.6553	56.8933	80.8771	73.1126	57.4496	72.2635	75.7671	71.2779	62.3932	69.5155	63.156	57.9325			367	159.238	114.686	111.508	108.938	121.703	113.5	122.047	125.44	107.314	109.86	107.958	114.473	134.587
368	79.8008	70.6109	67.6199	75.507	93.6078	76.7856	76.3524	55.9325	76.423	72.8014	64.8993	63.3964	72.2703	71.0012	69.2559	62.3747	55.1293	55.87			368	179.696	125.715	107.101	119.93	126.144	113.281	131.348	110.067	110.516	103.683	123.485	112.653	131.822
369	79.7825	63.1907	72.3078	70.9839	95.4412	70.0705	73.4832	56.7023	77.8085	73.3962	66.1178	61.5867	79.9021	70.1735	63.7721	62.7546	54.9998	54.5975			369	148.792	112.917	111.62	112.545	111.107	119.013	127.449	106.146	106.757	97.2221	109.234	116.458	138.945
370	76.5817	66.4211	74.0512	87.4505	96.5943	75.4701	75.9679	59.8456	75.4229	69.7213	62.0484	68.6866	81.5389	70.4169	62.5334	68.724	56.1816	53.6701			370	154.326	108.866	114.381	104.661	119.743	119.449	118.521	115.853	112.416	106.948	116.637	127.674	135.872
371	67.6246	70.3461	63.9019	81.4581	87.8407	69.1209	69.711	61.071	83.634	69.5741	58.9549	66.8481	71.7671	68.5543	62.5504	64.397	60.6196	60.818			371	153.644	121.326	115.378	106.02	121.714	120.33	110.825	108.761	107.77	106.791	126.813	118.375	127.49
372	79.9833	67.6593	72.4685	83.2642	98.5139	72.6413	77.1782	60.257	75.7933	68.4641	66.7927	65.6809	82.2789	70.3713	66.568	66.458	53.6867	61.5791			372	145.612	111.409	102.253	115.142	113.746	117.014	112.858	111.635	113.902	108.462	116.328	124.913	129.499
373	70.114	73.2357	78.9077	92.2781	89.8933	77.214	74.9925	64.3857	76.918	72.5151	66.6855	58.2202	81.8373	66.1986	62.6089	73.0591	50.8067	58.2857			373	143.709	112.678	99.2126	120.71	107.256	128.54	119.82	103.643	110.105	113.528	108.537	123.818	127.96
374	82.4518	75.6119	66.5764	75.6228	89.437	81.8456	76.9855	62.6418	77.5535	74.3557	60.4184	60.2212	71.9032	68.039	59.1535	65.6797	62.3465	61.6253			374	154.701	127.694	106.862	115.219	103.036	106.982	118.791	109.309	106.372	95.8218	112.801	126.299	141.92
375	78.885	68.8891	70.6039	81.2588	88.0198	79.6755	76.0068	61.9833	70.9582	72.338	62.9381	58.9474	74.8251	68.6974	66.1305	61.2687	51.9468	55.5672			375	156.913	116.622	102.09	115.567	108.542	119.733	122.42	113.029	112.758	107.819	105.34	129.975	123.811
376	72.7077	77.7672	68.484	83.5105	94.4799	81.9494	77.8364	63.1873	81.7091	69.0355	68.2619	64.1754	76.4171	72.885	63.3944	69.032	58.3613	64.0333			376	151.608	106.842	105.586	118.404	104.359	112.168	125.055	117.32	105.212	97.1865	102.194	119.816	141.878
377	78.0424	68.9214	68.356	83.1484	93.1976	77.1971	73.425	61.2878	80.1136	75.6416	65.4436	61.2747	81.524	66.8353	65.8985	63.5029	54.335	68.0283			377	181.558	120.574	105.843	106.361	103.892	121.254	122.537	122.313	106.867	100.907	114.148	117.96	119.045
378	78.4243	78.4832	72.6839	83.4996	86.17	76.3494	78.5207	63.1839	77.5618	65.2016	66.1764	71.7795	79.5866	74.2773	64.3697	65.2008	54.6562	62.5396			378	171.183	117.683	105.813	106.528	108.446	124.664	122.43	118.257	113.834	106.943	100.86	117.019	145.245
379	82.1137	70.5414	74.4632	86.502	88.503	81.9015	74.2197	60.4012	70.7503	65.7455	60.1752	63.1343	77.2313	61.586	64.092	63.2551	61.3369	69.0622			379	162.119	119.215	116.033	110.836	110.002	129.195	121.434	115.419	109.391	99.3558	98.71	123.828	141.032
380	75.3161	74.8972	69.276	77.8095	90.7344	68.6507	74.317	66.7415	74.8931	71.9601	63.6138	55.7711	75.9406	66.4605	64.5421	77.5075	54.1277	62.4083			380	164.448	130.998	116.202	122.145	102.201	112.943	117.544	112.009	106.849	99.2372	112.904	123.33	131.565
381	72.9362	75.5339	71.4434	73.2159	90.0259	70.0365	87.3881	60.623	76.5055	71.6126	59.6566	63.4895	69.7431	65.6458	66.7938	73.6537	64.579	61.579			381	163.057	123.815	99.3829	101.801	105.964	120.744	129.065	119.608	103.197	97.4844	112.041	127.678	124.963
382	73.9903	78.7566	71.5192	79.1287	89.403	66.6901	81.2043	61.9307	72.4198	70.3807	57.6109	65.8707	62.9907	61.9681	68.9685	66.6584	71.6973	62.1786			382	151.583	130.293	95.8104	107.157	106.185	118.481	124.977	112.343	109.163	101.493	114.052	109.478	130.085
383	73.8701	66.7544	73.5619	72.1761	90.6933	73.4528	86.8023	58.2472	81.0184	75.2232	59.8199	61.2443	67.4224	61.9163	56.2296	74.796	67.1336	51.9619			383	168.86	124.38	104.913	112.676	105.066	120.484	123.842	108.653	115.416	100.618	113.322	127.941	122.183
384	72.8968	74.8855	73.2073	79.3363	98.8066	70.1251	82.6712	52.2304	75.7418	71.037	66.5542	63.8903	72.824	65.8441	56.888	82.5368	65.2452	57.745			384	157.522	121.431	112.171	113.527	113.885	116.592	113.761	117.25	108.085	105.371	99.1405	117.685	130.202
385	85.1303	72.7153	82.5263	69.1779	96.1075	69.029	85.8031	56.8724	79.7112	69.8659	59.283	63.3346	67.0749	70.8185	59.0857	77.3058	77.4957	60.8512			385	147.671	135.369	99.4426	105.835	110.106	112.361	125.893	116.747	110.223	103.907	119.065	121.593	140.065
386	78.7812	65.8214	79.5525	67.7862	96.5426	72.0096	75.524	55.5048	65.496	71.3158	64.9397	63.3778	69.736	67.2957	62.5466	66.5844	70.1298	56.9003			386	146.403	123.287	107.299	111.39	123.123	118.858	122.529	121.113	110.355	93.563	107.937	113.939	133.012
387	80.4147	72.6543	74.2262	73.2516	88.8993	71.7175	70.4398	59.8483	85.7628	83.9735	66.9737	66.7963	76.5872	69.1947	61.8499	63.769	72.2294	59.3224			387	170.103	128.14	99.053	99.4824	118.646	125.08	126.008	119.691	106.099	96.9635	108.211	118.519	128.926
388	75.1476	76.3828	73.3628	69.2871	90.7336	74.3635	71.8118	49.1609	85.9533	73.0472	61.0949	63.023	67.9385	67.7817	60.6052	68.4251	69.5549	60.4673			388	162.608	125.862	109.211	101.931	113.908	115.344	131.437	122.443	114.812	104.977	110.983	123.111	121.239
389	74.0379	78.9011	71.3951	72.1116	83.9226	73.1636	64.9878	53.8395	77.9784	67.4537	72.1273	66.5683	71.0948	63.5016	63.1766	77.3768	69.8528	60.5913			389	150.922	118.994	108.695	109.581	106.933	122.173	133.084	142.934	104.554	110.116	113.393	124.486	141.378
390	76.0216	69.4846	82.9376	72.6174	90.1055	74.1887	76.8727	51.4315	82.0308	80.0416	66.136	66.7196	78.9129	68.3183	64.3421	68.0609	72.1064	56.242			390	160.749	116.633	103.793	102.965	102.904	113.176	126.136	141.69	119.437	116.11	111.756	115.132	126.072
391	78.0689	71.075	77.7959	69.7022	90.7287	76.0662	80.5541	50.933	68.4226	69.7883	67.1219	69.034	73.7323	68.8667	67.4958	76.8775	75.6137	54.2025			391	162.039	126.144	96.9333	97.0744	103.237	121.418	128.265	147.926	115.442	97.5669	111.85	114.354	122.885
392	72.9704	76.0219	78.6247	63.628	85.3113	77.0149	78.4706	57.6147	70.8445	65.8776	68.9655	64.6383	70.8784	66.8316	70.1331	75.2283	73.8662	59.6118			392	172.207	129.261	110.123	110.102	112.377	113.599	125.614	137.727	114.851	97.674	110.413	123.621	129.379
393	78.1123	70.4159	81.7165	70.9249	90.2898	73.8929	70.0553	58.8864	79.3013	76.678	72.8793	64.7544	73.2819	70.3796	69.231	72.7684	63.1969	58.2387			393	165.504	129.57	103.536	107.638	106.067	112.564	122.316	128.798	119.305	92.5167	100.76	120.419	133.396
394	76.6557	76.7786	79.9416	62.0112	82.2154	78.2542	75.6047	59.3102	65.3382	70.17	63.1123	62.088	74.3873	72.6271	63.854	68.3844	69.239	59.0817			394	156.717	124.738	106.765	106.725	104.101	121.301	123.646	156.978	120.135	94.5275	107.578	129.208	122.127
395	78.5275	74.5347	71.426	67.9035	90.828	77.7268	80.226	56.55	72.9623	62.4464	67.9792	62.822	70.0157	68.8622	63.5509	73.5447	66.0252	52.762			395	146.184	133.328	105.391	109.881	103.212	113.662	117.581	108.477	113.643	103.292	105.755	109.128	122.952
396	79.2072	71.5539	80.2554	71.4383	90.0754	78.525	75.66	57.0415	64.4433	68.3997	61.6484	54.6489	66.1956	73.1453	62.1616	67.8577	65.9072	58.3238			396	149.62	126.605	98.6626	116.217	115.927	107.676	122.502	108.047	109.533	105.086	104.065	125.086	128.247
397	78.0671	71.9647	86.541	69.3676	96.4447	75.7458	80.8884	56.4448	67.6871	61.8268	57.683	57.0405	78.2193	64.3277	57.5721	63.7665	64.1669	66.2234			397	158.3	123.585	97.8979	116.396	112.83	114.72	123.515	110.986	115.286	106.541	124.349	118.209	117.32
398	76.1999	69.198	75.9453	77.0772	97.044	73.071	78.2184	63.3753	65.9919	66.355	61.4358	57.9694	70.7974	69.8014	61.8732	59.9336	61.0235	60.3564			398	175.2	128.527	111.863	115.428	110.752	106.277	130.616	117.994	127.289	111.142	118.915	124.532	126.802
399	81.0275	71.2762	78.9017	70.2854	94.0322	69.2216	84.308	54.9021	73.2281	72.8923	67.2036	55.2287	72.6069	56.0943	64.0976	69.1064	63.0047	68.4977			399	169.193	130.241	113.451	123.555	108.433	111.028	120.924	114.824	122.268	98.5359	128.742	112.857	122.379
400	77.0204	68.9916	79.9374	65.1662	103.701	68.9366	81.925	57.8918	67.7358	66.4365	59.383	60.8331	70.5393	65.2817	54.204	67.9916	70.3089	54.5447			400	146.951	120.182	104.531	120.104	110.049	124.268	128.145	107.943	124.57	92.0958	115.573	109.623	117.265
401	87.9933	73.4891	71.2306	66.9333	98.1489	72.4881	79.3651	58.8117	73.3474	72.5687	54.9753	49.686	66.8944	65.2865	61.9873	69.3581	63.9838	58.95			401	144.641	129.989	104.418	116.76	107.56	109.389	125.205	113.413	125.147	108.322	137.262	130.039	130.728
402	75.7312	69.8688	76.7702	74.3597	100.516	75.4653	81.074	54.1739	72.7111	64.8558	62.1356	58.1436	66.915	67.1932	60.0759	68.3597	72.154	57.6246			402	153.526	124.756	102.748	121.219	107.232	123.77	124.682	107.12	124.332	106.257	125.217	111.942	124.754
403	83.2576	70.8294	64.0438	67.5107	92.6142	77.5166	92.0459	54.4993	62.0344	66.7119	61.983	55.0885	76.3904	72.4823	59.4283	67.0791	72.627	55.8104			403	163.318	135.555	108.525	114.423	107.865	130.553	120.545	122.846	117.011	96.3635	119.39	104.495	123.766
404	83.7242	78.9275	65.9388	66.4688	89.9597	76.9352	86.8388	50.7465	66.0792	65.4008	57.624	54.8441	76.0513	67.6014	60.1603	69.9472	76.2317	64.4594			404	160.498	131.787	107.929	111.99	107.703	128.272	119.196	112.884	111.503	94.3947	119.506	107.922	125.936
405	96.9362	74.4923	71.4405	63.1619	83.9454	78.6912	79.9276	52.4871	72.4576	74.3532	58.9963	56.8077	69.6143	68.5025	65.1523	67.5353	75.8362	54.8035			405	167.276	127.789	103.781	109.057	105.611	121.879	118.179	116.009	118.903	94.351	123.588	113.95	119.657
406	81.3348	72.018	63.2165	74.561	84.7651	76.8979	81.8144	57.1131	72.0152	65.4713	58.2003	66.8548	74.7208	63.9244	63.1892	72.9456	69.6437	54.9232			406	142.519	132.476	105.467	119.281	98.0842	129.607	122.607	107.475	112.089	103.144	136.266	119.953	122.582
407	83.3763	68.0002	65.9962	69.5452	84.6484	72.5442	90.5724	54.0647	72.6769	64.6661	60.6803	57.3244	65.4397	61.3413	65.9	72.6383	70.2324	55.1422			407	156.729	123.287	112.053	120.814	108.662	117.929	124.317	114.421	116.158	90.3636	123.765	123.087	110.196
408	84.5454	67.415	71.2383	64.3081	95.1244	73.1615	78.7185	55.4667	76.2584	68.1684	58.2064	58.5913	72.3907	58.497	55.3002	62.9947	73.9022	57.5323			408	154.791	138.264	106.662	108.648	114.058	115.304	138.713	114.618	119.406	91.4131	128.062	116.037	125.704
409	92.8341	67.8745	61.9671	73.581	87.9927	78.922	74.4965	54.9021	72.5289	71.0789	58.7464	53.6408	75.2802	53.646	61.3721	62.0347	73.6997	60.7837			409	144.023	118.999	110.791	117.928	117.455	116.464	136.747	109.743	114.603	100.399	120.421	118.28	121.733
410	79.6434	63.2902	69.2093	73.8896	99.0287	81.3084	81.7295	53.7573	68.9793	76.8662	60.5167	57.7876	75.6744	59.4329	60.387	66.5081	72.2102	61.3674			410	147.526	120.757	107.196	107.098	114.086	114.888	132.53	107.384	104.951	90.6939	125.871	120.79	117.974
411	81.4294	71.3133	67.4932	74.1618	92.0251	71.991	80.5613	59.6351	73.8873	72.7355	51.6526	59.1422	73.2996	58.0738	62.0837	67.0685	74.2606	63.515			411	155.271	118.139	112.056	118.942	117.02	141.397	142.493	103.535	115.752	87.8274	124.495	134.427	112.178
412	77.3878	69.9308	75.5058	72.5037	95.0191	73.6955	82.7953	58.466	70.6243	68.5629	55.4736	63.7776	63.6315	65.8838	59.3904	70.6125	74.2403	62.343			412	135.901	129.665	118.943	112.65	120.085	133.78	132.74	113.365	118.731	95.1833	134.076	121.149	123.39
413	81.1301	73.3742	66.3972	64.243	79.9092	81.1955	78.0997	62.6635	67.6312	67.3922	62.8778	51.1087	64.2676	61.8724	58.5458	69.8275	78.9148	57.1024			413	132.873	118.621	113.578	108.867	105.368	126.667	130.205	111.987	119.259	91.8148	110.56	120.713	107.764
414	82.4231	72.5871	67.3212	72.75	78.1732	73.1324	84.3219	56.4193	83.2399	78.3462	58.431	63.358	65.2243	62.6857	58.0605	54.5513	76.4452	56.8447			414	149.938	123.104	112.736	114.482	115.116	130.703	128.59	126.855	124.443	98.5261	124.293	114.917	115.077
415	80.3895	73.4996	61.172	68.4362	90.6644	72.9731	82.3705	55.2816	70.3735	74.958	63.0201	57.678	72.4077	67.1407	64.2927	60.4934	76.4165	55.6774			415	144.837	125.502	105.995	113.77	112.52	126.767	130.655	109.47	117.964	96.9835	112.74	134.925	120.716
416	84.7203	73.453	63.961	76.7035	86.0327	75.2671	78.9521	53.1483	73.1251	74.173	60.8144	55.9725	73.4834	71.8999	60.2441	65.3895	72.4236	57.2555			416	131.836	125.739	103.634	110.223	106.338	127.056	124.314	112.821	114.344	99.3434	124.952	133.139	124.421
417	92.9993	73.7992	65.1503	72.7348	85.6381	78.11	75.2691	56.1566	72.3226	80.0818	52.7398	51.6965	76.1316	76.5378	65.5138	63.5866	80.0879	59.2286			417	158.363	139.12	114.061	120.684	106.433	138.026	133.641	135.954	123.743	104.606	121.13	135.025	118.578
418	87.6907	76.2521	70.1717	77.4648	87.4995	84.4603	78.9453	54.9628	70.1262	75.7275	58.2559	60.8923	74.8835	69.0561	69.0777	66.8056	69.8964	55.7336			418	156.159	123.767	112.175	116.64	117.365	140.616	141.309	130.573	114.316	92.7118	120.451	108.13	120.663
419	82.42	71.714	67.365	72.6484	90.354	72.6952	74.7112	57.664	78.4512	77.8429	56.2301	61.0771	75.9939	63.3986	61.6001	61.9676	75.2832	58.0875			419	152.696	138.934	108.186	112.224	119.699	126.313	138.146	111.839	113.398	109.413	127.38	120.886	118.008
420	78.3189	77.5227	70.0743	78.4834	87.6529	72.7148	68.236	51.2831	73.8647	73.8325	55.8709	53.2408	72.9911	66.6245	68.2434	57.5698	66.7963	66.3125			420	146.074	144.716	116.173	124.249	112.832	129.372	127.15	96.583	112.856	100.094	135.581	117.923	117.99
421	84.6741	78.5716	70.4193	77.59	86.6549	76.3205	70.9286	53.5225	73.2354	72.3721	57.4335	53.3051	75.0202	71.5659	70.2367	57.0743	76.3923	62.1005			421	146.82	132.495	107.653	129.427	107.173	141.745	124.123	99.4285	112.994	98.847	132.077	114.718	119.835
422	80.4129	82.6073	71.8055	77.5073	82.578	79.9561	74.2121	54.969	70.4747	74.3831	71.0884	57.9724	76.4121	70.4735	68.8551	59.5189	77.8517	56.4302			422	143.334	121.839	108.749	132.22	104.95	138.155	129.475	108.395	118.32	115.364	123.798	112.905	124.518
423	90.582	80.0195	70.0887	75.0855	86.1417	72.9964	69.7624	54.8584	75.722	72.4782	62.5246	49.5859	78.3777	70.7811	68.8511	61.1749	75.3097	60.7825			423	148.428	131.881	104.778	125.445	108.376	128.628	128.22	112.052	107.618	120.045	133.393	112.944	113.161
424	81.1227	74.0301	65.8206	68.0825	84.8277	71.6743	71.1038	57.172	70.8524	74.6281	61.2209	55.415	75.5453	69.6543	64.79	63.9988	77.2517	54.2699			424	158.468	133.64	105.827	126.165	111.285	138.481	131.312	106.077	115.419	124.265	130.682	121.525	114.926
425	75.3697	71.5763	56.1215	81.4021	91.0476	71.3127	75.144	58.7431	79.7556	71.6096	59.4562	58.2256	81.5677	79.7126	66.835	64.4815	72.1328	61.7055			425	144.255	138.633	108.546	125.355	108.158	138.63	130.372	110.384	114.157	108.95	124.545	113.382	120.158
426	83.2427	69.0437	62.6402	82.9933	93.5309	76.7777	65.647	63.7816	67.5834	78.5101	56.1804	55.6678	71.4712	69.1505	71.6006	59.4262	74.0669	61.0898			426	155.419	128.234	106.689	124.867	92.923	129.922	132.909	112.329	118.751	113.405	118.631	111.028	132.698
427	89.6278	74.1999	58.6706	79.4531	88.8363	74.4397	63.9634	60.2605	74.1037	80.0789	63.5133	60.5827	74.276	69.3496	66.7639	63.2603	70.301	63.9436			427	161.725	128.424	109.776	115.911	98.799	121.978	125.233	111.441	114.62	111.423	126.651	113.807	121.662
428	82.2881	76.6115	67.9356	78.6558	89.0753	81.4246	70.6824	62.3942	68.9305	86.8264	61.8132	70.8845	71.687	65.3127	71.4432	62.6067	68.2456	61.1916			428	154.654	126.674	115.563	112.775	105.633	112.818	129.036	111.369	118.016	104.773	116.486	126.606	124.918
429	83.7687	71.2718	62.0497	78.8096	94.1449	80.0582	68.0367	58.6213	76.214	88.2075	67.4359	70.2478	78.91	71.6033	69.2944	56.9097	75.3975	60.571			429	145.216	125.511	108.327	102.616	97.1018	107.89	134.865	117.129	109.171	102.864	127.942	114.611	128.005
430	81.3487	71.4446	61.6139	82.7388	98.0462	75.3197	74.9569	65.1089	72.3402	86.3087	56.7711	62.0311	68.535	71.8405	63.5969	58.7249	69.4193	57.8584			430	155.753	124.092	119.441	115.163	95.6983	123.281	133.838	116.45	112.947	95.813	127.631	122.115	120.236
431	87.9804	68.2015	59.6909	72.3203	92.0644	72.1777	70.6793	67.6477	71.3175	75.0753	58.1752	70.2614	68.4418	74.1591	65.8604	65.0794	73.446	59.5104			431	154.784	130.123	105.21	114.738	104.318	122.38	141.198	112.053	109.377	108.208	120.918	126.679	119.896
432	78.8545	79.3097	74.4359	80.7059	89.5788	72.7771	70.3744	70.2802	74.9087	79.0602	60.1879	62.0338	67.5083	75.3455	63.7926	65.9379	82.3956	58.7265			432	141.836	117.316	111.266	143.962	104.456	116.627	132.107	146.205	110.877	107.968	141.232	118.138	110.565
433	82.4859	72.3127	62.7309	81.6889	86.653	76.1841	68.8634	69.4639	70.3905	81.9833	59.2267	65.0209	72.9663	72.7042	65.4394	55.0799	68.6109	62.3007			433	139.317	124.308	110.871	129.365	107.24	132.327	136.454	138.383	118.336	106.736	127.297	123.364	116.88
434	87.6938	73.4514	59.6421	74.6956	87.7301	75.745	60.425	65.685	73.3242	76.8857	67.2672	66.0701	66.1039	67.4515	61.7343	62.184	78.3315	55.9337			434	153.233	127.386	109.756	122.893	102.306	125.731	134.915	134.634	106.852	89.2744	122.906	111.601	119.74
435	89.4045	73.1835	61.2129	80.1807	86.7078	68.5549	68.6599	76.2951	69.1205	73.7641	71.6359	63.9564	70.1569	69.0882	66.8115	68.9636	75.7279	60.27			435	147.679	131.462	95.9012	115.308	99.993	129.133	135.53	115.768	120.915	107.162	112.049	117.27	107.739
436	89.0109	73.7613	62.6281	78.8797	89.1568	75.4167	66.4471	65.4924	65.8725	70.7323	60.8661	63.3777	83.8892	71.393	66.3223	68.967	79.4299	59.9132			436	139.28	120.25	117.768	127.357	108.137	122.041	135.641	108.1	111.011	109.097	109.508	108.828	108.4
437	77.9751	74.8681	62.5277	70.4355	92.9481	79.6445	70.9995	63.6554	71.8505	76.979	62.8368	59.1412	76.0474	65.0583	65.3587	62.0768	91.9604	56.8314			437	139.034	121.049	111.045	133.563	109.287	119.692	128.503	111.158	110.766	114.364	115.733	124.282	112.206
438	79.6553	70.1304	61.5368	79.6753	91.4413	75.0122	79.157	66.952	68.9642	70.0435	59.9475	63.5652	76.7061	62.8835	53.3893	61.5037	88.8293	65.4336			438	139.244	118.97	106.834	128.5	93.4112	106.865	137.779	112.145	109.491	103.435	119.897	132.744	121.738
439	77.6842	67.96	63.7001	64.58	95.623	66.9735	71.6964	64.0552	79.3739	75.1107	64.6982	65.2715	75.2854	59.2053	60.845	59.2267	81.6547	56.9156			439	160.651	116.722	97.1348	127.66	102.069	117.956	138.203	108.672	108.841	111.55	123.824	121.914	111.618
440	80.5232	76.1603	63.3068	69.4149	94.6331	71.3444	71.9274	71.3541	74.7946	74.432	57.4494	74.1337	71.2087	66.2441	65.3086	63.6771	77.9885	61.3051			440	140.87	138.528	109.409	119.741	101.148	113.533	135.157	108.183	107.826	112.916	124.254	125.101	122.537
441	79.0824	70.6335	61.9838	71.6752	84.2798	64.03	66.2874	68.3494	70.298	70.6782	70.2559	67.0858	62.5677	72.4905	62.056	69.7989	76.9011	59.9873			441	140.101	125.312	99.519	124.144	109.874	126.261	143.428	108.91	111.824	101.536	125.954	114.259	121.8
442	92.8588	73.8015	73.5976	73.4328	91.3516	67.0825	64.8994	68.9341	72.2838	72.9067	69.0123	66.5807	74.0349	65.1161	63.8631	68.4672	67.2262	62.8316			442	146.332	129.997	102.007	124.58	105.997	118.321	130.139	100.136	109.656	95.6105	120.764	113.864	129.77
443	93.7015	73.4745	58.7817	74.7657	91.8424	68.2875	65.1354	75.0894	63.7647	74.489	70.6629	65.1352	76.1748	70.1238	60.4277	71.1849	69.9933	59.4434			443	144.717	129.635	100.826	129.961	113.894	115.93	124.782	113.558	106.716	97.5306	134.382	118.21	119.174
444	91.5041	70.5044	58.1591	77.3048	86.517	72.27	57.5273	66.5172	72.0696	69.5149	59.0083	64.6288	73.7893	70.3408	57.4049	64.7352	76.177	55.9819			444	141.432	125.029	103.352	124.544	126.272	129.285	134.013	109.637	108.865	96.0702	124.695	116.564	120.949
445	85.0079	67.8865	59.6669	64.7858	98.6146	73.5296	61.5311	64.7768	72.5991	63.2491	64.7326	64.8891	73.0533	69.4846	65.2076	65.8433	71.1349	56.0805			445	140.836	122.44	94.3944	119.115	116.747	135.863	132.745	95.605	113.723	101.746	118.181	126.854	121.151
446	84.1359	67.3731	64.4831	71.2237	87.5644	69.3439	64.4599	56.8473	62.9954	73.5297	55.6088	62.718	72.6498	68.5047	58.2968	64.3637	70.0584	51.5851			446	141.923	121.355	104.898	116.586	113.434	124.639	128.008	103.674	106.727	108.782	129.517	119.683	126.624
447	89.2913	63.9254	62.4883	66.3209	95.0533	71.8381	73.3968	59.8829	69.9778	70.042	59.8573	61.6821	78.9028	61.8655	68.7037	65.4301	68.2781	55.4874			447	145.373	113.528	116.04	114.619	112.773	118.919	136.282	117.418	120.675	98.7882	115.724	117.972	124.978
448	92.4346	69.3144	63.387	72.4693	85.4515	77.2292	69.5783	67.0341	71.557	76.2304	64.6707	56.109	70.6557	66.3894	58.5785	67.7607	78.106	62.3219			448	136.166	138.733	108.194	114.25	112.385	110.06	135.57	106.312	107.662	104.458	119.503	116.53	119.327
449	91.1979	69.8344	59.8992	75.2656	91.409	72.2295	75.5098	60.8591	68.0209	67.1255	65.902	59.7268	70.4934	63.5411	66.2083	71.8959	74.2502	53.1538			449	151.583	134.677	122.225	117.698	110.934	124.461	134.662	106.07	108.252	101.589	111.075	114.35	132.643
450	94.419	73.5992	53.8342	72.3248	90.5137	67.8742	75.1145	63.7936	75.9803	71.0124	66.1071	61.1944	78.4231	62.0333	57.4541	64.6221	77.1366	58.0737			450	140.586	139.145	112.975	135.969	131.411	113.516	126.29	109.121	116.036	108.998	126.922	110.711	122.499
451	84.7543	76.1562	64.3618	77.3606	91.4609	72.745	81.627	58.4614	71.5006	66.534	73.0588	63.8513	76.418	68.8165	56.9331	63.9824	73.3917	55.5341			451	135.831	133.708	110.336	118.142	107.71	120.81	130.78	116.242	127.981	108.725	114.758	117.767	125.376
452	89.0145	77.0595	67.0403	70.6844	85.3679	74.1329	82.1148	53.9094	73.2197	76.23	76.3871	63.4498	79.1421	67.2314	50.4772	65.1654	69.0968	54.5745			452	141.868	134.834	114.067	110.238	122.501	109.385	137.454	116.993	111.367	113.086	123.431	126.833	121.841
453	84.817	70.6929	60.003	70.1004	86.0521	72.7467	72.3261	56.8518	68.1772	72.1418	75.0424	62.5807	75.7224	67.7741	57.795	66.1923	77.9436	56.9392			453	145.264	132.369	107.247	128.79	116.714	115.837	138.14	109.124	122.157	115.095	133.153	119.413	129.782
454	83.3051	76.6478	62.5995	71.6544	85.5773	67.6953	66.2587	60.3007	63.6781	67.047	70.7009	55.9166	80.8083	68.4789	56.9126	57.8675	70.0826	64.7542			454	139.162	134.073	106.735	126.236	117.612	114.597	134.928	113.503	119.114	104.685	132.13	114.196	133.994
455	83.3934	67.9635	60.1703	73.2778	79.2764	79.8104	70.6762	71.8638	72.7192	73.2589	68.2545	61.2455	71.4623	64.3021	60.1467	64.8808	76.6954	59.1124			455	145.459	134.861	107.323	120.833	106.646	114.359	136.143	111.367	116.598	104.165	122.225	128.239	130.08
456	89.338	68.5001	58.1479	72.3623	89.3978	70.0017	78.8496	65.9798	69.4839	68.6295	71.9618	52.7429	78.602	72.1002	58.8926	58.8562	72.406	55.9719			456	126.094	135.362	116.069	127.144	117.914	120.051	133.476	108.587	111.277	107.707	127.357	120.088	122.954
457	87.0974	70.1966	59.6343	77.1284	87.0146	70.1741	72.2417	63.1411	80.1651	64.4858	68.4522	53.3486	79.0291	72.1157	58.1378	65.2416	79.9331	56.159			457	134.466	141.72	114.557	129.442	104.291	120.521	129.733	102.624	114.424	100.684	126.99	114.245	121.872
458	91.5128	80.8128	64.3998	77.2421	86.173	70.6694	70.2942	63.8517	73.0267	71.7227	69.5525	53.4004	70.7282	70.4441	58.5304	61.8996	79.078	60.5122			458	144.128	125.601	122.569	120.262	102.111	115.781	126.469	128.955	113.276	105.046	106.45	128.733	128.507
459	95.3478	88.1248	63.0251	74.033	87.9826	81.3173	72.5735	59.5662	70.6402	69.3108	68.4345	60.2206	86.04	73.6553	55.6021	63.5327	73.1711	61.4265			459	148.656	146.629	118.483	125.796	101.919	114.967	133.416	114.903	119	97.2767	119.543	114.563	133.796
460	89.1537	90.5863	56.1548	88.4526	89.6667	73.0643	76.1296	62.8066	77.3083	69.0402	75.5736	59.5844	79.8863	63.5144	61.3755	61.6922	78.348	60.4399			460	150.534	140.457	114.858	124.192	106.935	112.344	134.785	105.986	116.975	110.228	132.888	122.607	124.202
461	92.1562	71.2115	60.425	80.5308	92.4563	73.5011	80.4576	57.5562	68.3595	67.8733	75.7905	61.3529	86.7057	60.5944	66.5507	60.261	78.2391	60.6065			461	137.328	120.425	129.381	125.782	105.499	109.708	136.267	109.409	120.749	106.245	120.465	123.553	117.266
462	90.4579	77.2287	60.9449	75.7346	87.7485	77.9906	77.1536	57.6005	69.2832	68.8192	68.5075	61.7661	82.8622	69.1159	59.7153	64.428	78.6093	66.0252			462	146.43	127.2	145.562	121.704	96.3914	118.8	134.305	110.486	112.013	110.58	122.013	120.812	124.594
463	81.3557	81.3434	52.9228	78.8042	86.8636	72.0388	72.2138	61.0782	72.0024	73.1624	69.1986	54.581	78.5582	69.2842	62.93	59.1491	77.5866	61.2167			463	141.843	139.235	154.594	142.729	94.4504	120.067	133.855	118.112	114.035	103.715	114.032	116.538	118.942
464	83.1577	69.8322	56.5147	73.8765	78.618	76.129	73.0975	63.3509	65.6731	78.2458	74.3674	55.1235	81.6831	60.5156	56.0098	57.7161	78.377	60.68			464	138.238	126.49	143.945	140.766	94.4456	136.98	136.533	123.265	124.299	117.804	131.146	128.266	121.837
465	82.1493	66.2456	56.1866	76.9323	81.9988	71.0554	72.7202	65.8393	72.2776	71.146	70.5797	65.2623	80.5406	62.8616	64.8689	65.3484	76.3657	63.6752			465	119.235	132.606	142.343	135.506	93.7485	136.858	149.639	120.155	116.058	124.696	118.545	107.161	123.051
466	78.5734	81.7556	62.3004	82.6773	85.2485	75.3455	77.8986	72.418	73.402	74.6407	75.5246	63.1998	76.2433	65.4364	66.6798	69.8485	80.9876	58.8284			466	123.445	125.28	141.003	130.436	98.861	141.402	136.811	115.815	113.021	107.342	119	119.38	136.704
467	81.4265	76.4609	69.4412	79.939	75.4929	77.2676	67.9823	70.4396	62.2969	72.3507	77.1192	60.5965	79.548	63.2052	54.8613	70.5136	86.9647	59.0342			467	127.212	131.583	135.797	131.88	95.8653	130.36	136.912	117.619	118.394	107.477	109.67	124.636	130.139
468	82.7545	80.1745	58.881	89.9281	85.916	75.2263	76.027	72.1659	64.7245	69.9718	78.1449	57.9446	77.221	73.9334	58.4473	75.4265	79.9207	59.7789			468	121.447	114.006	139.044	120.496	97.0083	124.47	135.999	111.062	109.888	114.492	118.978	124.876	126.354
469	84.4322	78.8084	56.4649	78.8588	84.7366	76.5214	63.4921	73.2713	72.9822	74.6706	78.8849	52.1852	71.9142	70.3612	59.9476	68.3351	83.4949	52.8188			469	127.561	126.777	145.82	124.814	94.6596	132.832	135.547	129.885	105.552	108.4	111.321	118.269	114.273
470	79.969	75.9056	64.2838	83.8078	86.2115	75.3356	62.5826	67.5876	67.4167	82.8103	70.0057	59.7158	82.5243	62.3203	59.2318	70.389	85.5783	58.1781			470	140.248	120.024	135.316	122.342	93.5056	132.625	139.177	120.937	112.193	135.9	126.732	103.681	128.302
471	90.4334	78.6943	65.1657	85.5422	90.3956	80.917	73.7405	68.5527	75.3906	73.7003	78.7409	56.9775	84.0464	75.1813	56.0963	64.7452	88.0192	60.8584			471	117.599	124.683	141.714	126.003	91.7478	119.123	132.833	121.178	112.764	128.308	127.618	109.189	137.645
472	79.6688	78.3176	70.1008	75.3175	91.1434	80.9156	68.0222	59.0854	73.8175	72.0881	65.4131	56.0573	71.5656	70.9104	56.8944	69.5395	85.1828	55.6548			472	139.431	128.016	129.664	120.022	89.6119	128.802	144.187	114.372	109.732	109.91	130.897	99.3184	133.294
473	82.9727	83.4925	66.576	82.0512	88.4881	74.4877	73.8239	58.0202	59.2699	72.5281	69.499	55.3188	77.5491	66.3342	55.0833	66.4853	81.1958	64.3267			473	150.393	118.805	142.118	116.073	84.1848	124.189	139.695	110.887	112.298	120.399	126.117	103.249	147.733
474	91.3842	68.6782	69.5458	80.5635	84.5624	80.2435	77.9858	68.2898	73.5778	78.0759	73.6894	53.3728	76.4036	72.9374	58.6258	65.5189	88.7679	67.5714			474	139.261	124.403	150.602	121.715	96.1012	123.276	134.531	112.001	118.001	117.845	112.636	109.055	132.245
475	90.4723	77.8696	57.0985	77.8228	81.7153	75.6702	74.3457	64.3832	77.1975	75.9128	69.2249	52.5203	69.4286	78.379	55.7865	68.2424	82.941	65.1829			475	145.045	123.253	151.708	123.89	103.115	126.629	133.963	112.923	107.246	107.967	111.813	104.208	141.625
476	78.8914	76.0868	56.3906	82.2961	86.3183	76.3845	80.0287	64.2922	74.7176	72.1772	72.2504	55.0816	67.6379	76.3202	56.9498	60.5661	82.4933	65.5191			476	153.709	108.7	139.286	128.033	98.6466	129.601	135.301	120.618	110.359	110.327	119.456	111.842	149.732
477	84.4379	79.9621	66.2155	77.8962	94.2372	79.501	72.5696	64.6146	74.1762	73.0194	77.5282	54.2927	70.2882	74.8546	56.4877	72.1914	80.5962	67.935			477	152.247	121.533	151.408	131.442	90.2452	122.234	144.588	125.143	112.857	112.761	127.885	115.405	139.983
478	83.0656	82.0599	61.9554	86.4379	86.6604	78.5593	74.4355	68.4865	64.0013	72.1205	79.7706	57.088	66.289	76.5802	55.6731	67.5319	77.6243	72.3019			478	136.814	120.16	153.943	136.247	97.8391	128.421	139.626	121.626	109.349	122.497	140.072	105.979	134.299
479	75.2453	89.8367	62.2789	79.033	86.8541	79.6843	76.0055	66.6758	73.9535	66.9697	68.794	50.2655	62.8261	82.5638	68.3852	69.4116	86.6281	70.5052			479	150.2	126.305	156.063	125.485	100.677	121.106	133.429	124.797	107.096	112.035	117.731	112.076	129.978
480	74.8252	82.3251	63.5887	79.7431	87.246	73.32	70.13	73.9104	68.4913	66.5367	70.8115	53.6947	64.9911	77.1102	59.7127	74.5508	76.2233	74.1831			480	153.957	118.846	153.414	135.753	96.6307	136.433	135.562	123.796	107.612	114.953	120.202	116.795	122.643
481	76.8549	90.3321	60.2114	80.929	91.4205	82.0583	75.3378	72.2928	83.7792	76.6233	69.8521	62.4756	69.1032	75.4366	60.5487	75.6067	73.1417	65.1072			481	134.892	128.299	135.408	120.434	87.9735	116.658	137.567	113.633	104.64	104.854	115.354	110.014	129.372
482	80.0326	86.6283	61.0494	75.4436	94.2904	79.6465	70.5778	65.5905	76.813	71.3335	65.7886	57.5621	74.6479	84.3789	58.2993	61.1568	72.7796	57.9162			482	141.306	126.721	154.116	126.79	89.2988	131.01	148.832	115.965	101.203	115.286	123.02	118.921	119.242
483	88.9185	79.0281	61.0891	84.9166	90.8299	68.2052	71.5078	66.1006	81.3171	67.4658	69.2627	55.5505	75.6241	75.6667	57.22	67.318	73.7996	58.0528			483	145.983	127.925	166.394	124.282	104.124	108.986	147.287	121.657	113.29	109.627	127.291	116.105	130.58
484	94.7672	83.5905	65.6935	86.6367	95.3296	70.09	74.8697	79.2047	71.723	68.4029	67.2185	58.0443	69.193	74.7232	58.9521	71.3333	72.9624	62.5158			484	146.657	122.51	172.38	113.73	93.39	127.536	140.498	114.447	110.235	124.02	128.424	121.186	123.041
485	79.9923	77.2189	61.3774	78.6846	91.6783	68.4977	72.1294	70.0361	65.2831	74.9719	65.5506	54.0457	71.6634	73.5127	57.0892	63.4001	70.9199	55.824			485	142.486	125.439	164.652	128.443	100.206	147.058	137.48	126.106	110.89	113.824	110.681	116.583	128.583
486	78.9927	76.4204	69.8268	80.9193	88.1459	68.4351	64.4711	70.3461	81.3632	76.7325	67.0995	54.2125	79.0702	72.7046	59.9581	59.5809	73.8595	63.3879			486	147.511	124.64	159.969	122.534	93.7479	160.487	135.86	116.78	109.841	126.565	127.978	129.918	125.686
487	81.2437	75.4657	60.4497	80.1103	91.4194	63.4711	66.5199	67.2699	78.3002	72.8633	77.7925	53.0374	81.9438	71.6965	55.4582	60.2539	68.4628	62.2106			487	160.909	119.906	142.733	129.149	89.7821	144.303	139.271	111.546	118.844	122.149	111.992	122.838	122.067
488	79.9556	74.9823	57.5628	85.6919	89.3645	67.1629	73.5383	70.4196	75.2245	64.2002	67.9024	58.3968	79.5498	76.2126	54.0328	57.7443	71.6468	65.484			488	132.99	122.89	152.253	140.013	95.1184	154.331	140.692	109.088	111.635	127.034	117.949	122.809	119.288
489	80.5296	75.744	61.1567	76.5778	92.6102	65.4919	68.23	68.8079	72.6809	67.2122	68.5077	60.6097	67.8276	79.7001	58.4089	65.3001	75.1119	62.5884			489	145.452	134.591	144.85	119.733	93.4938	121.536	134.41	108.593	117.049	120.559	114.798	110.386	147.487
490	77.6353	75.9716	66.3711	82.829	91.0622	67.3379	73.4055	71.8419	76.1345	65.3166	61.4721	57.1601	76.8117	73.7192	62.7615	70.8772	73.9615	59.8217			490	145.011	114.595	145.558	131.853	101.632	130.523	131.796	124.873	116.905	131.987	120.014	119.644	117.562
491	79.8854	78.281	70.8244	86.223	90.1617	71.2581	71.5155	66.0398	77.1029	71.6502	72.0212	56.3631	85.5267	84.037	58.7268	67.6767	75.6144	56.5379			491	145.404	122.663	154.169	123.854	114.455	142.165	130.152	117.134	116.38	132.162	115.572	123.056	126.011
492	83.2603	83.0268	68.7056	82.3001	93.7503	70.5489	69.3254	74.5643	70.3621	68.6617	71.351	55.6836	72.9357	77.7882	61.9154	64.8016	74.6903	59.6964			492	143.61	121.324	160.766	126.603	104.003	131.348	139.232	114.724	122.078	115.551	118.033	126.6	123.4
493	81.3448	79.9659	67.5975	77.7044	90.3947	70.4852	71.8964	70.9933	76.4884	70.8124	66.4587	58.6068	74.9237	74.8698	58.3479	68.0818	71.7884	66.0748			493	136.919	123.168	135.105	138.781	114.111	132.774	141.671	126.237	119.126	104.669	115.241	122.124	118.079
494	92.381	80.5406	64.8565	81.2948	95.0719	70.564	61.5196	75.6983	78.6825	71.5491	66.0661	54.0202	82.8198	81.1139	61.9503	60.0951	71.4089	64.9699			494	129.914	128.948	135.803	130.265	103.583	157.978	123.235	105.603	101.613	123.08	126.791	118.524	118.581
495	80.7191	78.0175	63.7203	78.059	85.3237	76.0307	77.3738	67.4272	80.5836	64.6415	70.1073	54.9528	86.5355	71.6465	67.1092	64.7689	73.7125	65.0184			495	131.565	125.392	135.8	129.969	114.999	155.719	125.489	114.506	121.347	125.918	131.987	119.939	122.358
496	84.3159	77.9436	64.7166	75.3912	84.2313	75.9183	70.461	70.92	81.8035	65.1182	72.4887	55.3863	79.9678	69.8004	57.1768	65.7508	75.8659	68.1084			496	136.556	135.611	135.176	128.62	103.094	144.089	127.797	111.676	115.43	112.583	117.637	112.463	131.234
497	72.8467	81.9615	71.8019	74.6381	76.8338	69.9721	64.4693	68.2254	77.6259	75.519	65.967	56.7385	84.1364	77.1311	61.3611	63.7787	74.0557	61.4201			497	145.83	131.247	143.608	126.669	107.197	138.253	133.727	119.295	111.994	104.732	120.214	126.389	141.024
498	79.5452	77.6562	61.9061	76.1577	86.9299	70.4554	72.2793	68.405	78.5379	69.8467	59.7049	53.1303	86.6872	73.1989	59.5135	68.9236	81.5456	58.1686			498	160.168	132.939	162.687	141.332	119.376	143.16	126.888	118.362	114.077	101.695	123.551	117.079	130.92
499	75.6714	73.3667	61.1867	81.6886	81.5284	72.2217	73.6413	67.2198	77.8994	66.7278	62.5256	62.7546	89.0758	71.8425	58.0288	67.0468	81.7853	68.6578			499	145.156	138.57	141.342	137.182	115.075	137.528	131.326	116.475	119.98	105.074	117.72	122.938	111.36
500	77.1265	73.1796	56.1899	90.9407	82.516	70.2883	74.3725	65.9822	80.2958	70.8134	63.3541	51.3671	79.8233	68.0522	58.7855	68.7925	79.191	65.2204			500	128.513	126.926	146.898	139.075	99.8875	154.932	150.328	115.512	117.071	110.594	134.197	130.122	119.409
501	78.5091	85.5106	58.1661	81.3454	84.6361	73.869	71.0364	65.5669	74.7417	68.4759	64.8532	59.4943	82.2424	69.6997	62.2472	64.8959	72.5057	62.4132			501	137.272	127.534	144.576	112.609	118.299	145.551	150.95	110.688	112.472	115.267	120.398	111.96	115.474
502	86.6464	83.7449	54.4294	87.5444	87.9251	68.3235	76.2568	67.4963	86.5377	62.7867	64.911	57.4051	81.8268	76.1134	57.9672	66.9702	77.0623	60.9701			502	146.259	121.579	142.808	135.633	106.147	135.309	141.165	117.164	113.949	124.976	119.591	123.529	120.526
503	81.8935	81.2245	56.5526	84.8586	90.8536	69.3628	76.7932	63.8687	76.9281	70.8112	56.9612	54.1457	82.4186	78.4026	61.2714	68.7666	81.5114	61.3518			503	141.668	123.381	148.525	123.131	104.394	134.365	139.049	111.444	119.398	105.81	129.657	117.41	136.81
504	75.2643	78.4281	56.1534	80.333	95.177	69.3923	83.3988	62.4025	82.7755	71.6452	60.1901	57.7445	78.9078	75.9945	63.3976	62.6441	88.3789	64.7123			504	148.127	130.392	137.198	118.564	108.259	148.397	153.793	109.175	123.41	117.013	133.004	115.03	123.596
505	79.4851	89.9597	52.523	81.7944	91.7264	74.0159	76.6852	63.8257	71.5779	71.4255	63.8745	54.2493	81.0202	78.4909	61.9567	63.8748	80.7032	67.2591			505	150.606	122.807	154.916	129.871	114.961	143.49	145.064	116.918	112.303	99.6542	105.06	120.641	141.499
506	76.9187	75.2539	63.0782	84.4085	92.5684	67.891	76.2099	64.9455	78.6903	68.5185	60.2848	60.3394	84.035	76.7297	59.2159	61.9117	84.7346	60.3219			506	136.78	135.455	143.946	120.535	113.121	140.833	141.505	104.946	123.7	111.642	122.245	125.013	126.161
507	82.1243	79.9457	58.1983	89.5322	90.3682	77.2958	79.0796	67.4913	73.6529	66.034	56.8825	70.7783	77.7192	61.3763	59.9383	65.3585	88.6003	58.3347			507	148.931	133.267	153.8	131.15	122.055	142.941	143.032	116.863	115.901	120.52	115.95	125.069	140.685
508	77.0772	80.616	60.8376	82.8738	96.5541	73.8646	71.1119	62.6603	77.2212	68.2389	63.3122	70.1619	80.8382	72.7253	62.3647	64.1609	87.4246	61.0628			508	143.421	126.91	149.173	120.804	117.595	132.89	137.919	104.293	122.556	113.118	122.191	119.234	126.74
509	81.4398	75.4	64.8921	87.1338	87.9932	67.7563	76.312	71.4155	81.2569	68.9023	61.6967	61.334	81.2116	64.8179	63.6667	63.3943	82.9812	61.1296			509	138.649	127.857	165.484	126.592	112.246	150.347	128.221	111.027	109.639	119.535	111.233	115.074	123.805
510	75.5355	87.6007	56.1732	81.8473	97.6457	75.2041	76.0652	69.0692	89.5559	68.2228	64.96	66.3689	76.6771	68.797	65.1843	63.648	93.6637	66.3692			510	141.747	130.571	154.399	128.638	117.689	148.939	143.083	119.209	114.451	122.502	111.05	113.902	136.894
511	74.3113	70.8493	56.4587	86.3981	90.2542	70.632	79.0459	67.09	75.9377	65.6637	67.8904	59.8456	77.0932	78.7477	57.6942	73.2627	81.6409	62.712			511	129.2	137.837	154.253	126.944	115.361	171.882	143.258	114.004	106.866	111.041	121.006	113.359	121.367
512	80.7336	75.1516	63.6335	77.9899	90.6317	64.1522	67.7747	64.759	79.6867	64.1974	74.2877	64.2226	72.7706	62.8372	61.8252	67.4038	93.2773	64.6314			512	127.338	129.155	160.227	122.278	118.723	134.033	129.731	113.016	116.343	111.719	113.875	114.176	114.567
513	72.094	79.3068	63.074	89.0852	99.8618	76.9811	71.5574	65.1782	89.366	69.6117	66.314	67.1467	79.483	65.8862	61.325	67.1523	87.9273	57.1675			513	140.53	124.075	131.132	115.769	115.429	141.857	134.937	119.111	127.054	124.61	109.854	120.934	132.283
514	82.0855	71.391	61.0919	93.7238	92.921	63.7754	75.4831	63.0476	86.1804	72.0295	68.5556	59.8296	77.5905	61.1457	66.1473	63.0088	103.906	54.9127			514	142.153	128.871	139.374	123.763	107.897	146.173	154.255	110.776	110.375	112.168	107.418	131.172	129.845
515	77.4638	71.954	58.7839	93.2091	102.595	72.9815	71.5763	59.1088	78.7435	73.2193	69.4675	71.1415	83.6333	70.0342	62.6569	62.6661	85.9345	52.3579			515	140.98	129.174	142.549	125.337	119.828	131.958	129.269	108.557	120.855	134.897	110.43	116.1	117.939
516	81.4221	81.9594	58.0161	89.9252	97.9876	70.5451	68.178	64.8258	83.7745	66.8986	64.4043	58.6183	75.2508	80.4901	53.7358	65.037	75.1516	52.728			516	143.247	118.738	156.282	117.481	111.094	142.221	138.131	114.389	113.668	113.789	109.295	117.745	125.137
517	76.6745	76.5132	65.9122	89.5113	95.4942	70.6642	65.5683	65.1558	84.4827	73.2864	64.5006	54.864	74.7533	85.7856	65.4327	63.0692	83.5271	64.3235			517	141.196	120.025	148.627	131.765	118.896	126.661	127.467	118.467	121.369	119.327	107.934	122.741	124.404
518	80.9018	77.1567	58.4469	90.9896	91.9343	69.3913	78.9713	62.8458	75.8057	68.7046	62.4529	56.1103	74.4405	69.9024	56.4123	59.926	86.5234	52.9199			518	139.091	132.81	150.106	122.344	126.305	124.063	134.386	117.1	105.699	114.69	114.522	126.947	126.334
519	74.8034	74.2014	59.3861	86.9994	96.9073	68.8709	73.8488	69.8042	82.807	73.0696	69.1896	74.0119	85.9732	80.7693	57.726	61.2028	74.2767	59.9712			519	142.695	135.249	151.177	121.689	112.963	134.553	143.326	111.186	116.708	111.282	120.552	112.205	128.629
520	76.1705	77.1008	61.9746	79.3056	93.1997	69.7025	68.4857	65.4754	83.4228	70.3755	63.8314	64.6623	72.1755	73.1607	61.3643	62.5562	74.2751	58.8823			520	140.4	121.161	154.175	125.341	109.75	142.634	146.449	114.803	113.347	133.336	103.199	127.245	126.638
521	84.0111	76.0425	53.5438	92.9371	91.0671	66.6058	71.8916	61.4771	82.0571	69.7403	69.7342	60.7891	86.7088	70.698	67.0239	69.0142	78.0788	58.0102			521	131.966	132.994	155.375	124.372	119.09	119.127	133.094	112.833	100.374	126.361	105.563	123.778	139.707
522	78.2586	83.6731	66.3787	85.8707	90.5161	69.3075	67.7776	57.1751	86.2153	63.2728	64.7579	60.2173	76.3481	78.0951	64.8085	64.0797	76.8203	61.5616			522	129.9	117.653	143.661	124.393	119.421	136.395	140.217	118.87	104.587	132.726	100.315	123.804	136.473
523	81.19	81.5639	64.4744	84.6169	93.5628	72.0241	80.9581	64.6319	82.9781	68.643	66.6793	63.9639	86.8945	86.5284	57.4159	59.9895	79.7515	60.0519			523	133.856	130.61	135.721	141.576	104.592	132.271	139.82	117.854	117.543	153.478	118.478	124.953	125.206
524	81.0784	82.2148	65.3161	89.579	87.6987	74.4482	77.381	61.7506	92.2197	77.9233	69.4742	59.8115	85.4932	94.3073	60.6659	53.3021	77.2966	54.6793			524	135.528	134.898	131.961	128.71	109.417	126.372	136.743	118.086	116.342	119.781	111.183	134.625	121.737
525	75.7577	74.3112	62.784	89.1344	91.0968	70.7688	82.064	66.7041	78.9292	84.1107	68.6791	67.2808	83.7938	81.4062	62.0286	54.8085	81.8949	62.7413			525	143.174	123.928	153.187	131.521	105.011	138.992	146.134	119.245	112.44	123.617	104.453	141.873	137.235
526	79.9379	75.101	65.7918	85.0754	88.5255	66.4564	74.4376	70.8877	82.4816	79.176	67.5925	64.2253	78.7171	75.2991	58.9357	54.1553	79.0643	56.4136			526	143.492	133.508	134.415	140.603	107.992	146.847	147.141	110.047	109.67	116.603	113.73	132.672	123.452
527	80.7438	74.184	70.4626	89.7252	97.6141	67.1944	78.6081	80.7458	80.4675	78.6718	71.8998	63.0692	90.3493	78.4052	59.0932	58.9317	70.2267	63.0319			527	135.577	123.429	135.369	139.344	105.87	135.054	138.334	123.761	121.307	129.874	112.038	137.431	127.867
528	80.7278	75.3875	59.6959	79.5448	96.3578	67.1759	69.628	74.4627	80.0175	70.4997	64.4464	60.4908	87.0604	61.9614	53.733	60.9019	72.8776	58.9601			528	142.551	125.714	127.839	135.2	102.493	140.982	130.973	118.838	109.857	126.138	110.67	133.695	122.047
529	75.6757	86.5327	61.0532	81.0875	87.2858	66.6822	75.9742	71.9592	87.1641	63.0581	65.9904	62.2989	81.6203	75.572	57.4313	57.886	68.0651	62.3005			529	159.08	117.622	143.497	128.203	100.892	129.282	124.102	121.962	113.658	118.829	128.568	126.105	115.012
530	74.2086	78.1159	65.2033	88.9698	90.1997	65.4329	75.3109	72.0885	87.0586	68.8563	69.1827	53.8228	82.6867	67.7929	54.1851	61.2078	71.3785	53.6191			530	148.686	131.953	140.873	137.656	98.1544	132.624	145.238	120.852	116.333	123.306	125.585	136.48	123.401
531	71.3221	84.0983	63.5451	82.5752	96.4435	64.9595	82.9949	70.8128	91.6344	71.7603	69.3739	57.2758	77.1642	72.0738	60.5071	57.9791	73.3429	50.4495			531	151.878	129.126	129.034	135.331	104.778	149.153	145.886	129.2	113.832	117.916	124.494	130.182	118.309
532	77.2975	87.0094	64.6945	88.7204	93.0363	64.3052	74.0057	70.4153	89.7181	68.3086	64.8024	62.7506	76.8055	73.2275	61.8282	56.7398	69.869	55.984			532	150.085	121.565	124.899	126.318	121.084	140.183	150.952	119.591	111.349	118.045	112.969	134.874	123.058
533	84.5997	79.6667	71.4654	85.5127	100.96	66.05	80.3502	66.6044	82.5873	74.8868	67.0949	57.6557	77.1174	71.5003	61.6786	58.134	66.6239	53.7307			533	149.987	123.324	129.28	133.401	103.185	119.152	128.852	124.747	121.322	121.152	115.997	125.195	132.64
534	87.1594	86.0746	70.1061	89.8222	101.115	65.0761	79.013	68.3561	81.2445	77.9256	63.1132	69.1965	71.2788	68.5359	59.5888	69.6022	69.7285	56.8915			534	148.373	123.263	132.465	131.675	109.295	116.047	143.442	123.658	123.197	116.453	120.647	115.586	125.419
535	85.0976	89.7391	70.0247	80.1516	101.025	61.1686	81.3217	69.3833	75.8968	74.129	71.6226	54.9049	70.8356	71.0805	60.5189	69.5652	69.9567	57.7402			535	157.914	123.316	138.313	138.9	111.049	118.423	134.808	121.347	106.934	112.707	111.041	124.385	130.776
536	76.4542	84.4981	73.7984	96.4662	93.8276	62.6352	91.5447	61.9471	76.9091	73.852	72.0082	65.6587	81.9901	79.429	62.6446	59.3005	66.8176	53.4209			536	152.546	126.83	144.905	136.057	118.685	123.43	131.313	119.286	109.875	119.025	115.633	135.686	114.159
537	85.5809	77.4978	69.4503	87.7404	93.398	64.2604	81.834	65.3967	81.253	61.3678	63.5403	53.5976	70.1263	77.6938	59.0214	65.559	67.4072	62.0204			537	152.069	133.131	125.306	125.77	111.515	120.13	131.365	112.551	112.013	110.681	112.237	133.129	134.973
538	76.7147	85.3242	69.0222	91.1731	86.0168	60.6639	81.8706	77.1808	84.9228	67.2401	62.9293	49.5379	76.8959	69.6599	60.373	66.6631	70.501	55.5818			538	155.949	137.253	130.872	126.585	115.641	132.379	135.856	115.351	116.551	125.337	127.5	127.276	122.962
539	80.0041	84.8259	69.851	83.4445	91.5854	69.8282	70.6117	68.8217	87.6666	78.5895	66.3691	47.4902	77.7881	69.7376	57.9277	71.2426	72.6912	56.4076			539	150.086	131.017	121.603	122.76	108.944	120.725	133.652	112.882	120.407	111.659	107.387	130.285	132.036
540	77.4176	74.979	71.084	90.1669	96.0192	72.6766	83.6532	72.9481	88.7111	73.1502	60.6714	55.5686	76.5524	71.4919	56.1539	64.5112	71.9069	61.385			540	151.081	125.483	132.845	138.981	113.649	130.752	150.338	118.343	118.155	109.621	119.968	124.142	122.375
541	70.3686	88.6092	58.5556	82.9677	88.0732	65.8413	77.4232	72.7095	79.4801	71.7777	64.6718	54.2115	68.7076	78.6456	58.7235	68.3342	67.9994	49.8712			541	147.553	138.436	144.702	126.688	116.107	132.785	132.19	124.78	104.039	110.46	108.216	128.491	127.027
542	71.1855	84.8503	64.6251	82.5212	95.1401	63.4268	84.3941	73.9468	87.6815	72.6242	69.1644	49.9107	76.5397	73.3056	55.3521	63.4139	63.9085	52.7352			542	149.122	126.903	126.042	125.729	103.811	118.864	140.591	111.238	113.851	107.656	106.726	131.061	117.824
543	73.8384	84.4394	65.2805	72.8554	87.3846	65.7494	80.2498	69.6077	83.656	74.239	71.5243	51.9227	66.8423	84.188	58.0715	57.7136	66.5646	55.2807			543	142.713	101.158	137.136	119.582	116.908	140.925	148.9	122.864	115.337	115.764	107.973	126.301	108.403
544	75.6354	81.109	63.694	82.9923	78.0434	60.1698	75.7146	69.1573	87.9591	70.3578	67.5499	53.0847	68.1606	81.9029	66.2421	56.1	66.5993	55.6853			544	154.061	105.913	131.177	126.26	113.969	144.725	139.49	110.953	127.736	123.928	107.713	132.029	124.14
545	76.3074	91.6544	70.5014	74.4333	90.7042	64.1594	75.7515	71.4318	90.3148	65.3362	62.445	47.6715	74.8345	80.5005	63.6668	58.9209	67.7893	57.429			545	147.823	117.434	126.88	126.663	112.11	130.195	148.867	110.998	123.694	127.443	100.391	137.03	121.783
546	78.1193	74.8879	69.6636	78.8019	79.2521	70.5372	75.7823	72.0896	87.6118	66.7366	58.1552	51.3433	71.4243	71.4397	60.7892	66.9458	63.7514	57.5209			546	149.857	107.102	131.855	134.049	111.418	124.181	140.105	120.679	116.016	120.549	110.355	129.281	123.612
547	80.5846	78.9112	62.1026	80.5159	83.1554	70.677	80.1811	74.647	79.2306	62.8904	75.6987	52.6852	79.6665	65.427	60.3227	58.3251	72.1371	56.814			547	139.135	103.343	123.574	131.758	108.067	128.078	139.445	117.1	124.901	118.051	109.261	134.493	113.964
548	81.8174	89.1527	66.0025	81.1732	85.3577	70.973	76.7615	75.8706	83.4025	69.6835	77.4359	57.31	74.5385	73.4493	65.4418	56.3763	73.762	52.8879			548	155.921	105.667	128.168	125.062	113.7	117.872	144.446	128.045	112.365	119.633	111.52	141.121	128.97
549	81.1735	84.0193	72.0719	87.3448	81.0369	73.7929	73.0759	85.0552	89.1369	71.1978	66.4983	53.82	67.9781	73.5185	61.2589	64.9543	73.393	52.0491			549	149.721	99.7108	135.966	122.928	117.776	122.031	144.802	121.755	130.298	113.451	99.8953	148.863	115.817
550	86.9513	84.834	64.1244	85.5655	96.4304	78.8613	73.7539	74.0983	88.6402	77.5602	66.5299	54.1771	79.579	75.3493	66.5433	60.4673	82.4303	53.845			550	157.278	100.433	130.104	133.079	109.987	123.494	140.551	112.914	129.978	115.798	105.857	144.294	113.814
551	88.099	87.6458	64.4485	83.9086	95.0591	75.4624	75.1739	72.8814	79.4269	76.377	66.7025	50.3664	71.625	69.2789	65.6288	54.0148	72.1317	56.5317			551	157.953	108.593	118.8	129.016	106.165	122.973	132.832	118.042	122.776	120.226	113.999	144.817	128.04
552	86.0337	84.4629	65.2964	85.551	89.0611	80.9505	74.1672	72.8936	85.7958	83.3144	70.7873	48.5387	76.3871	68.2468	67.6987	52.5423	65.9961	57.0214			552	161.195	113.838	119.656	125.253	115.304	112.475	129.922	117.257	112.151	120.299	114.09	134.503	121.219
553	81.2007	85.8922	71.6817	97.7028	95.0629	76.5136	73.0814	68.5835	88.8218	71.7725	71.1799	59.4499	83.0217	64.7225	64.4158	63.997	67.0966	53.9704			553	153.734	113.809	138.235	132.979	120.519	119.007	134.366	124.626	120.393	130.511	103.972	140.205	114.129
554	72.9472	84.3375	63.9673	93.5823	101.58	74.0283	74.6835	64.2514	79.4202	75.6807	68.3867	55.169	83.1704	80.2814	63.1227	65.0032	72.919	57.6775			554	159.511	112.807	118.521	132.881	123.049	121.003	131.977	125.093	117.683	131.336	118.264	137.019	117.406
555	82.9278	86.8992	63.133	86.8648	97.6369	71.6041	67.863	68.708	90.5147	70.7697	71.9892	53.7112	81.0255	77.7569	66.3696	59.6217	74.4666	53.3684			555	158.409	109.269	122.205	150.199	112.25	110.267	144.546	125.994	119.282	122.426	120.251	144.309	118.538
556	84.1491	91.1562	66.2677	82.0676	90.3764	66.66	72.9285	72.4048	77.0716	65.1112	79.9509	52.2546	72.487	64.8176	65.0911	65.269	76.926	58.7792			556	155.237	107.886	136.596	143.789	118.078	117.912	138.331	116.95	118.343	121.291	118.942	142.018	118.81
557	80.4618	81.8081	68.0203	85.8153	89.1524	74.8197	66.6097	70.8569	87.0056	69.4142	71.1812	53.7826	79.3371	63.7916	71.2964	62.863	79.1745	53.4321			557	154.661	107.74	132.764	132.24	115.957	120.146	129.566	114.274	122.084	114.104	118.383	135.804	125.453
558	79.9319	78.2514	65.5682	84.5603	98.3628	70.5071	68.505	66.8735	84.0869	71.9859	68.4948	56.66	86.4984	72.7343	66.9547	61.5309	72.3569	51.0357			558	146.044	109.269	126.924	130.863	123.525	118.788	128.037	115.622	125.363	106.271	121.525	119.638	111.954
559	83.5051	85.3024	67.3422	90.6094	96.7787	66.7687	74.1987	65.926	90.9736	64.9792	65.9977	58.0641	85.63	66.219	62.5064	58.0255	75.4911	63.6867			559	152.657	122.452	144.227	127.792	112.734	113.717	133.882	112.336	112.678	112.75	98.4312	133.458	114.797
560	82.4208	86.465	69.3874	85.7148	93.6216	65.3977	75.981	60.2107	93.9007	69.0033	63.2061	57.9713	81.5057	68.1414	64.3035	59.1793	77.1926	60.8811			560	159.64	123.616	133.435	116.91	118.652	114.898	138.379	116.835	123.893	103.036	116.852	137.015	130.265
561	79.3858	89.3159	66.0988	90.7504	98.1251	74.1114	75.6506	65.2579	87.9663	72.2836	72.0971	53.0424	81.3081	72.5447	64.3696	61.5539	69.3549	62.1367			561	167.92	111.803	127.443	126.55	117.775	106.678	134.423	121.048	110.965	112.185	110.599	128.121	125.382
562	78.7961	93.5295	59.8435	84.9305	98.3301	67.3229	67.5076	65.5638	84.7429	70.847	77.611	56.7632	85.9666	68.8762	63.8323	56.9333	76.6989	57.5933			562	146.891	118.967	135.146	133.541	129.721	121.654	137.592	121.332	121.352	110.723	114.84	146.386	130.316
563	79.4498	82.3222	64.1	79.7025	91.9535	73.5367	73.7161	66.579	98.318	81.8687	72.0043	49.1633	75.1968	67.9147	61.7213	69.8638	74.1427	58.9175			563	139.756	99.9033	120.791	126.757	114.315	117.961	141.84	120.244	124.56	113.49	113.063	127.192	120.265
564	79.8296	89.2551	67.352	83.757	98.6489	74.2325	70.9536	60.9259	85.9734	75.0458	76.3187	52.8404	77.7363	60.7186	63.5711	63.2624	84.3603	57.7494			564	143.017	120.067	108.419	122.631	125.288	117.966	141.771	131.488	123.55	107.913	115.325	130.131	112.227
565	72.4376	90.1257	65.1731	88.1763	93.4764	72.8201	79.9058	66.9503	85.4876	74.1938	70.7201	55.8537	83.5984	67.0463	65.6175	68.9726	83.1893	61.1031			565	151.544	111.578	125.594	126.467	105.01	114.675	130.19	118.404	128.845	103.315	97.5242	137.594	129.575
566	84.3904	84.007	61.6476	80.9225	90.3614	73.877	68.6362	69.0142	84.7929	65.2426	76.6797	64.6486	81.6108	72.5316	64.9691	66.4048	76.5912	61.3213			566	150.32	116.456	121.085	119.986	115.62	117.603	132.632	109.391	123.598	129.023	111.876	136.774	133.708
567	77.9702	81.8447	76.2219	83.3673	94.6111	71.4358	63.8412	67.8049	86.6071	68.9987	74.3717	57.439	78.5503	62.5311	72.7152	68.7835	80.0804	55.1349			567	147.669	110.487	121.625	115.958	110.447	128.799	134.357	118.576	104.15	115.708	94.5987	138.905	118.021
568	85.672	92.0956	67.9561	85.7401	95.5383	71.4001	76.6274	67.4915	80.6967	70.885	65.4226	51.5958	85.7374	63.9066	72.8219	69.5913	69.458	59.2959			568	128.753	113.118	121.072	117.798	112.779	130.811	117.961	114.508	109.165	112.864	96.1567	140.017	117.052
569	78.3534	89.9978	68.2722	84.3118	97.8743	78.7388	68.4313	64.6868	83.8222	64.6235	68.1866	59.9922	91.3565	60.9162	68.85	64.4724	72.4686	56.7322			569	135.374	117.019	115.641	116.402	119.293	127.249	115.432	109.833	114.806	116.244	101.3	128.468	132.025
570	84.3517	82.5154	73.5244	92.1026	105.836	84.4846	76.4981	58.8274	91.0222	71.5677	67.3041	50.8768	86.0828	57.1426	63.9144	64.8661	73.6583	62.8594			570	142.342	108.737	126.873	118.843	114.974	117.771	125.364	116.76	120.373	112.244	108.544	128.523	118.807
571	85.6777	88.9778	75.9894	82.5747	95.1664	67.358	67.4076	70.1926	96.6852	65.7226	57.5338	48.6375	97.0458	61.7509	65.6113	64.2857	74.4529	61.7928			571	130.233	121.844	134.02	119.786	108.547	121.605	126.703	117.316	118.697	116.241	116.23	143.571	116.074
572	83.1397	81.7185	68.3127	76.8252	97.6662	67.1259	67.5105	70.5434	89.4884	70.9541	54.4137	54.026	84.2683	54.155	63.6253	72.9186	84.8724	62.2674			572	143.173	112.654	121.312	130.511	114.197	119.924	137.48	125.491	116.513	120.963	106.287	131.011	121.919
573	84.2875	84.3138	69.7525	86.2487	95.1529	70.1367	80.4076	65.0868	88.4281	75.3951	66.6079	53.694	87.8392	61.1111	69.1701	71.8263	77.0104	61.1478			573	136.263	112.175	124.391	113.287	121.512	114.063	144.033	123.885	117.718	125.585	134.562	121.085	117.289
574	77.3872	79.6465	71.7882	87.1521	102.09	75.453	69.881	71.7293	95.8076	63.6868	66.8924	58.4909	97.5484	58.5622	65.4989	68.7258	71.6309	65.0562			574	129.967	122.266	128.512	113.79	102.604	120.197	134.253	117.132	120.468	121.584	127.248	126.845	121.185
575	76.362	84.6449	66.9312	92.6401	94.4906	71.6827	70.7933	65.5726	77.3925	63.9212	59.142	60.8651	86.8379	60.2108	66.2516	61.7814	76.9171	56.9422			575	128.133	112.842	134.265	126.246	113.644	128.723	130.592	131.613	109.667	125.637	111.983	128.29	122.601
576	86.0026	101.392	65.7599	82.3202	93.4631	70.3726	72.665	63.3948	92.7129	69.0527	62.3197	60.7704	90.0705	53.3468	67.661	60.699	73.6627	57.9416			576	140.509	120.228	119.339	111.467	112.338	135.49	134.484	126.567	112.129	118.495	111.043	141.222	130.871
577	84.3293	85.2985	73.4581	96.7493	88.8866	75.7809	70.3129	67.7623	86.6861	68.6873	67.2209	57.1196	80.6108	64.5303	69.9646	63.2385	74.1093	62.8809			577	142.227	107.51	118.215	118.359	113.388	141.893	138.16	127.131	110.139	122.309	117.649	133.86	117.807
578	77.6478	87.326	64.2931	78.8525	100.96	74.9382	71.7055	69.5419	77.9156	72.8651	67.5137	70.0097	90.4838	56.5058	62.1301	58.3886	81.7843	57.3413			578	142.152	115.933	120.04	118.828	127.091	133.225	138.05	129.811	111.61	123.18	115.173	135.929	109.193
579	74.2733	96.8152	73.7052	83.1836	99.104	76.0169	77.1087	63.5539	92.9196	89.3925	67.1819	61.966	91.6104	58.5909	65.1176	62.742	81.2031	60.5492			579	128.612	120.175	119.732	129.21	106.908	144.136	148.705	130.216	108.403	117.718	125.035	133.106	115.046
580	82.3349	93.5925	72.2187	87.7675	106.537	71.8524	71.9728	63.3058	78.8091	74.7623	72.7471	61.1929	87.4114	58.5667	65.6855	65.2777	82.3168	54.3611			580	141.45	116.559	119.903	116.38	115.829	149.096	131.22	120.343	108.203	107.549	115.261	138.114	128.496
581	77.4784	93.6352	72.4597	74.395	98.3599	77.9606	71.5928	69.3987	74.5463	80.1398	64.1424	60.5084	83.2781	59.4752	54.652	61.8505	77.9711	64.8301			581	137.543	121.054	133.615	119.208	110.486	157.157	128.49	135.046	107.262	124.335	111.954	125.306	111.663
582	82.7436	92.0986	71.9186	78.7026	94.7107	75.5201	70.1703	71.8605	83.9399	79.0134	65.8979	65.3836	78.9022	64.7138	61.681	66.0826	77.7189	63.2932			582	140.446	123.51	126.931	111.905	116.889	134.512	130.822	132.305	115.278	111.43	110.066	124.774	117.504
583	77.5503	93.412	66.063	85.6254	94.7374	71.543	71.5389	72.4942	82.5701	72.2624	77.4406	68.7256	77.209	65.3302	63.6983	72.1339	76.1735	62.4534			583	136.865	122.847	129.217	114.552	111.183	129.764	147.481	118.584	119.298	106.58	120.551	123.454	123.338
584	73.7606	84.4635	76.6177	77.0623	87.8998	75.3209	72.2071	68.5259	81.0153	78.1905	65.5257	68.4039	73.1713	63.3868	60.742	73.2211	68.6556	58.7488			584	146.675	121.65	141.59	112.125	115.481	144.936	143.423	135.918	106.847	112.914	126.228	122.157	113.035
585	77.1168	87.7326	69.8923	76.79	90.5108	70.5521	75.7397	68.8427	87.2589	74.2736	63.9006	64.3703	69.7159	63.2955	60.5191	61.3946	72.7717	54.2226			585	147.015	123.159	129.537	104.804	118.967	128.317	142.703	121.54	116.691	119.134	115.629	113.249	129.557
586	72.6673	97.3411	75.7224	80.7201	91.4567	67.4442	71.0484	70.8455	92.6261	74.595	68.1429	71.191	74.2213	62.8843	65.6205	72.0518	71.0601	62.5067			586	162.138	124.257	132.807	114.888	104.565	123.106	127.01	136.501	127.609	111.092	115.031	122.546	117.227
587	76.2388	79.8174	69.5861	79.6583	88.1731	77.4476	81.6468	62.1807	85.8241	78.7435	55.5364	59.703	71.3686	66.4513	63.0605	69.5912	76.3987	61.7415			587	151.225	111.372	121.046	112.502	115.399	126.352	134.366	134.918	131.16	112.923	122.351	125.028	127.584
588	78.3838	77.8719	72.1451	83.52	85.325	79.0257	74.9403	69.0422	84.1324	82.4913	64.0019	61.065	78.1664	64.9133	63.2927	62.7076	64.1157	58.2377			588	146.787	123.63	136.169	110.202	113.618	122.622	141.609	122.127	123.154	125.408	109.727	121.358	128.671
589	76.4196	84.8022	72.0007	78.2983	89.028	72.9859	78.1112	66.2092	84.731	82.4453	59.0757	62.1974	80.5555	72.2776	65.9777	69.5911	76.9527	67.668			589	151.101	120.732	122.721	125.262	124.358	133.311	143.998	126.062	132.656	109.128	109.303	127.991	123.687
590	75.7535	91.2396	69.3018	74.1339	87.8961	75.1051	80.067	67.4688	83.7872	68.2592	74.2994	63.3516	80.6601	61.9279	60.94	65.7103	66.2992	60.5774			590	150.005	115.217	125.313	134.447	111.512	134.695	140.302	125.723	129.162	124.766	114.672	114.86	130.156
591	77.6668	77.9914	72.7812	75.6083	89.8117	80.9289	78.1714	63.4635	80.7528	84.5841	68.0711	66.5949	80.3926	63.2253	59.1191	65.5135	68.6034	56.8125			591	137.966	119.849	129.314	128.379	114.28	126.332	139.571	130.511	122.097	119.175	118.563	113.564	111.737
592	74.3912	74.1932	72.4615	76.4108	99.1725	83.9884	70.2592	63.8002	83.5638	82.5009	69.6429	69.6556	82.0644	64.4191	56.8133	72.3401	66.0427	57.4959			592	140.879	116.772	125.587	128.499	116	126.936	141.128	140.467	126.917	123.459	107.966	105.098	119.236
593	76.7328	68.4821	74.9775	77.2492	86.8888	77.4039	76.8761	64.8111	80.2581	81.9092	65.0177	70.7386	81.1792	73.6035	61.3013	71.9653	63.5371	59.3658			593	144.677	114.672	112.681	112.237	106.184	132.228	144.838	140.902	129.233	126.13	104.154	120.02	119.5
594	75.0907	79.5628	76.5992	77.9381	90.9162	90.252	78.3338	67.633	77.0256	75.7128	57.8412	65.1179	79.392	65.4551	63.5627	73.1294	64.4176	61.086			594	136.68	108.485	140.989	124.324	108.246	136.808	149.142	130.599	129.045	123.359	101.958	116.186	118.856
595	81.9268	76.4871	69.0018	81.0638	87.2823	88.0403	73.5218	60.5074	89.6108	80.7384	65.6753	70.5969	84.5814	64.5604	60.1912	64.6294	61.4136	62.5309			595	140.154	112.894	135.891	121.962	108.211	128.868	144.306	131.92	126.869	120.938	101.726	113.36	120.006
596	75.9652	83.884	68.3986	76.6096	85.4234	87.8657	83.4975	61.6014	80.187	81.0201	67.8723	63.9234	81.7463	64.9176	58.738	64.3318	68.092	62.1258			596	133.208	114.202	128.337	126.913	118.064	121.139	147.342	135.355	118.023	123.582	104.289	118.252	117.051
597	84.4975	78.6146	77.2121	77.7446	84.716	78.5317	87.952	64.0947	84.986	80.4707	60.5319	62.8416	84.2922	67.0879	60.8109	61.5113	70.7625	52.5977			597	141.348	119.943	132.963	132.196	104.914	134.17	153.666	126.466	116.402	113.363	115.467	105.676	109.632
598	76.7648	79.546	69.8359	82.2604	95.2372	82.5825	82.5743	60.8522	86.0817	86.3583	67.2855	66.4844	83.4838	61.6552	66.0983	69.1497	70.1845	56.8944			598	139.956	121.954	116.651	124.071	112.391	135.402	158.875	119.12	117.416	110.466	113.285	113.197	108.849
599	79.2641	77.4414	73.8786	73.1525	87.8931	84.2419	80.6269	58.1932	81.7634	78.1825	57.1153	62.7212	85.4315	58.0694	69.2686	61.9396	73.843	61.4561			599	153.182	111.937	122.489	132.528	114.505	131.854	136.812	122.906	110.506	123.481	122.904	110.95	124.708
600	82.3921	84.1163	70.4696	77.3345	82.814	82.0395	80.6926	63.2509	86.757	72.2056	59.044	52.3393	79.5996	62.5975	67.3404	78.954	63.7322	56.0153			600	141.942	114.934	116.527	137.046	111.467	125.899	134.663	133.92	117.236	111.286	99.7836	114.672	109.382
601	82.4847	88.3316	64.2415	76.8907	88.9248	75.2853	79.3257	61.2031	93.9394	78.1998	60.7536	61.2233	79.0239	62.1209	65.7157	72.4588	68.7578	58.6276			601	137.407	111.323	128.98	146.184	96.871	116.077	138.29	118.318	121.525	124.47	111.154	120.573	111.843
602	74.947	70.4501	67.8402	76.9327	98.4008	83.4031	78.7765	67.9389	91.8736	73.0378	63.3714	61.772	95.9303	54.0175	65.2205	63.2013	73.5912	67.5671			602	145.507	121.811	124.273	133.277	120.541	121.077	143.786	125.811	121.179	131.297	103.594	115.721	126.954
603	68.3595	77.4818	66.4046	75.8407	90.4214	75.3454	74.6723	65.6227	92.0528	79.1625	64.7349	58.5031	91.2882	65.0655	66.923	64.0774	70.234	66.9465			603	144.405	114.213	122.13	140.584	112.381	120.316	115.053	131.017	124.112	122.239	118.98	122.13	121.07
604	69.8523	78.4533	68.0826	80.1499	90.7169	78.2713	66.5059	68.9936	85.062	79.4301	79.3449	58.4518	91.9933	65.623	67.2794	58.3956	70.5657	54.6228			604	138.102	125.577	130.778	136.843	115.49	115.721	123.326	124.11	123.893	121.539	113.513	124.449	123.875
605	71.9627	77.6826	75.3005	79.0828	99.7104	76.1971	72.0637	63.4146	92.5665	77.8283	64.9039	55.4822	78.3374	71.9045	66.2029	68.8268	74.869	66.2443			605	145.654	120.941	119.018	149.038	114.979	122.025	132.655	124.434	126.218	118.418	107.072	136.809	123.154
606	73.8899	76.021	68.8301	85.2409	89.7968	70.3812	76.6102	65.2692	84.9063	75.241	71.6924	63.6356	86.4897	65.8626	67.2735	56.7402	66.4871	59.2749			606	130.661	120.989	122.95	139.434	116.252	122.381	126.55	122.137	124.189	123.889	111.486	123.18	122.681
607	71.4758	80.1189	73.096	73.1291	91.6356	81.0492	75.3261	65.7954	80.8173	76.3025	77.4533	56.2134	90.7478	73.4697	72.319	63.1515	78.8476	55.0952			607	143.236	108.484	110.105	131.996	117.611	124.468	127.697	105.834	125.387	122.884	117.344	120.285	113.235
608	78.2194	78.7936	78.0964	69.8531	85.8556	72.3919	77.3713	69.1687	87.5477	80.9052	63.9948	57.7142	95.71	71.4987	57.5092	53.2372	76.3382	59.2044			608	137.249	110.776	119.222	124.176	114.408	114.57	120.552	119.575	115.21	141.119	112.035	121.843	119.729
609	70.5869	79.8388	78.6997	75.8444	90.5261	78.3388	71.1704	69.9067	73.5037	76.9048	73.2944	61.436	85.3983	66.3094	61.0754	56.54	80.0619	60.9091			609	140.579	115.021	107.248	125.68	105.293	120.223	120.949	114.228	125.39	133.516	120.819	118.886	114.519
610	73.2256	83.0697	84.5128	70.5935	82.9582	66.2693	74.1092	76.1356	87.9614	76.6811	72.3142	63.9352	90.1773	74.5159	67.9926	55.2565	78.8502	59.8099			610	143.675	107.119	121.514	137.658	116.353	113.371	129.527	113.185	127.127	127.558	111.128	119.377	119.059
611	74.1297	75.1679	74.3402	70.5458	95.8996	72.1875	70.242	67.8309	88.849	81.5636	73.3721	64.0477	91.2386	68.3569	66.1492	55.9453	78.6208	59.2609			611	148.703	115.466	112.903	140.933	113.125	127.957	119.628	115.318	122.99	119.487	114.093	124.617	121.438
612	73.4992	77.5429	79.4509	76.3431	92.2885	69.2994	67.4027	73.9753	82.8034	83.1075	74.3162	60.1504	96.7476	72.8728	68.0095	59.9479	77.4087	57.4205			612	147.802	121.577	118.567	135.135	117.82	113.505	114.678	112.28	121.389	130.979	113.259	136.741	117.779
613	73.9905	79.4595	74.536	61.2396	89.4718	71.6471	70.4868	67.2921	87.2139	79.8921	71.298	62.253	87.7454	69.787	58.9073	61.4095	79.097	58.2736			613	148.038	127.078	123.538	151.16	109.509	132.517	113.479	114.117	128.341	111.21	121.131	132.76	116.964
614	79.9922	77.3317	75.6596	68.8904	92.9064	72.8453	74.5717	68.5055	83.7066	81.2388	64.3791	65.91	80.0312	71.5085	59.6087	58.916	76.3799	55.4473			614	136.802	127.492	117.411	135.029	121.636	114.666	124.734	108.67	132.009	110.101	125.54	131.511	127.362
615	78.3108	72.5477	75.9521	68.1614	92.0028	73.2779	79.8359	68.5713	74.2264	85.5552	65.7321	57.7504	80.8231	76.3461	58.553	57.3527	68.9167	58.3867			615	129.235	111.061	107.471	149.366	114.253	121.264	115.582	116.951	125.184	124.341	117.605	130.504	122.57
616	76.9619	77.3358	81.2381	68.3158	96.5602	78.3516	72.3432	76.4147	77.0791	72.6358	65.8044	61.861	78.1033	75.7487	62.0546	59.5415	73.0697	58.0791			616	121.651	120.244	111.859	144.145	111.96	120.373	123.974	122.443	122.108	111.268	122.695	125.996	124.682
617	81.5128	77.5192	72.0954	68.3738	91.8644	74.7165	76.7854	75.2781	80.6136	70.7834	70.6771	57.9819	83.0811	68.4371	64.2453	54.2609	64.3862	59.6153			617	133.433	107.443	109.823	148.566	111.502	142.648	129.826	115.081	122.542	119.532	125.292	133.727	119.199
618	80.3153	78.0439	78.5025	68.1368	86.689	79.6345	67.9422	64.9805	86.9638	79.7197	66.6065	58.4563	82.9268	70.7995	61.2652	56.6514	67.7258	65.4552			618	137.437	119.072	119.959	144.694	101.847	133.64	125.717	116.813	115.537	119.56	117.137	129.159	115.746
619	80.9704	80.7337	77.4439	75.321	92.7841	77.4159	64.0764	77.5475	80.381	76.4398	60.9064	59.0314	72.9704	66.0098	66.3539	54.9486	67.1409	60.4827			619	147.98	115.312	122.673	120.701	109.257	137.774	130.133	117.456	127.811	127.561	112.554	125.953	110.976
620	72.4538	78.1537	64.358	69.4289	97.1339	75.9581	63.8307	79.8354	89.1969	83.5422	69.8009	68.6587	84.8707	63.634	59.6463	50.1243	75.5251	56.9174			620	146.59	113.356	127.943	121.464	128.237	130.666	127.588	109.411	115.749	120.787	114.881	140.125	125.302
621	81.4643	87.7063	68.3762	66.3683	103.521	81.1479	72.119	76.2148	81.4638	78.7138	65.1173	53.4459	85.0442	66.9481	65.7919	53.1565	73.0864	59.8648			621	141.156	114.411	116.422	122.847	105.621	135.635	125.009	119.739	121.855	120.155	119.521	133.043	114.36
622	78.4171	75.5321	72.5901	70.11	95.9338	81.1669	70.2995	83.9471	86.7315	67.2147	70.6831	61.5965	78.0121	72.3699	57.9243	60.296	79.1292	55.6771			622	130.639	103.993	118.35	126.432	99.429	126.105	120.93	113.875	111.94	128.518	124.098	139.085	124.791
623	78.6593	72.3324	61.7271	70.3826	88.1609	81.2111	68.0614	77.8536	80.618	74.1714	68.2803	60.862	72.5847	67.5301	57.2672	53.7946	62.0099	56.9858			623	130.359	114.225	130.806	116.129	104.886	122.407	134.393	117.398	120.08	117.773	115.054	135.509	118.201
624	82.8705	76.1356	76.351	71.9546	92.0795	67.8298	66.54	77.7266	85.4475	74.4053	69.4044	58.7472	72.8429	70.1119	63.4905	57.3106	69.1408	55.1044			624	143.559	111.917	122.785	117.613	106.881	133.126	138.931	120.639	116.827	125.579	132.069	128.842	126.53
625	81.2154	78.4305	65.0861	71.099	84.01	75.5001	67.5156	80.2458	81.5609	74.4404	66.3458	61.2515	73.6735	66.388	61.9606	57.0799	65.0234	64.1921			625	141.155	118.51	126.68	128.961	112.818	120.331	134.627	130.41	124.904	119.556	120.424	135.525	119.3
626	78.6591	77.5363	80.0295	72.4008	94.0972	75.4049	74.6642	73.1166	73.7562	79.4396	63.1098	62.2476	69.7449	67.2225	63.4526	54.2636	75.723	52.9059			626	137.483	112.694	136.76	126.124	109.087	123.568	151.012	125.788	125.047	115.924	123.997	134.025	122.833
627	88.755	73.7619	67.4491	74.97	86.2704	77.5017	69.4621	79.8417	83.1214	87.3501	70.043	58.7425	77.9775	70.1461	63.5304	46.502	72.8958	52.2258			627	136.735	107.765	127.315	133.008	100.103	125.365	134.938	120.387	123.283	115.847	124.079	137.189	119.989
628	80.8626	75.1796	73.0807	68.2262	83.5503	86.2343	66.1089	82.0345	81.0988	76.3539	70.5927	58.7726	83.3134	69.929	68.4533	53.0479	66.1139	60.1115			628	146.559	116.487	139.702	121.735	103.677	130.079	132.675	119.895	124.215	127.26	111.813	131.468	113.685
629	79.4966	81.1374	71.8502	85.7601	94.5835	83.4985	67.8995	77.5654	75.9904	87.3515	63.3643	70.9733	80.5714	70.2723	68.69	46.079	73.0388	59.7365			629	144.903	120.575	162.846	128.035	99.1906	126.492	133.028	113.495	113.087	131.005	112.592	127.671	120.198
630	82.3329	85.1636	64.3807	72.608	87.8726	79.589	74.749	77.6939	79.3751	79.8627	61.8774	64.2785	80.1751	69.8471	67.1132	57.012	72.6659	64.4341			630	138.797	114.255	166.722	138.144	111.899	138.846	136.011	122.134	119.334	114.646	115.949	134.577	120.013
631	73.3909	83.4442	70.1391	77.7631	78.6525	85.6543	64.4837	81.9763	79.7297	78.7748	70.045	58.8856	90.4612	66.0795	61.1791	58.403	62.1692	62.5537			631	151.845	110.378	146.372	129.913	108.757	134.058	145.699	111.635	125.998	119.962	103.846	126.969	117.409
632	73.0494	87.1383	70.879	79.8138	76.2294	77.1278	63.6856	77.677	74.993	82.4404	65.7357	59.9437	92.0503	80.5719	60.3002	54.2788	75.4638	56.915			632	148.409	119.207	148.183	123.277	109.396	125.872	149.812	126.921	125.79	125.812	116.269	131.564	118.426
633	77.1419	88.2866	74.8945	77.0798	91.7356	78.8318	64.1827	68.3887	82.6487	80.6054	59.4889	59.519	85.4696	70.486	68.1082	58.2931	63.6443	64.1285			633	136.826	127.012	132.48	131.782	118.585	130.33	126.375	127.356	115.09	130.428	118.576	137.102	108.344
634	76.6322	87.6701	65.3848	71.1474	83.5682	81.0852	70.0504	84.6011	76.6085	84.4392	71.1022	61.2139	88.2702	66.7871	67.4594	58.9937	69.1916	57.0645			634	142.659	118.011	142.036	127.968	120.461	128.585	136.946	127.776	117.821	141.732	116.814	141.851	113.711
635	76.6644	88.4222	64.2013	68.0718	91.3445	68.4954	72.778	80.2603	78.3753	72.6787	56.261	60.8876	87.9885	65.9787	67.4962	62.3348	65.916	64.8848			635	145.019	117.718	157.086	130.81	118.771	131.517	149.969	134.077	120.613	130.08	123.307	134.909	121.63
636	81.1007	83.8821	69.7867	71.1502	91.7788	75.8107	74.0172	85.6867	78.9263	82.3244	60.5075	61.9873	86.3817	72.703	67.0699	59.1739	68.2692	59.4962			636	152.911	120.796	149.199	140.099	116.98	132.024	135.424	124.274	127.126	113.428	120.23	129.506	120.737
637	72.9367	81.8977	74.6373	91.8533	86.1595	77.4406	71.9376	73.391	79.9428	91.6731	61.4284	59.5463	89.5901	74.0499	68.4825	60.1373	78.805	53.6309			637	138.371	122.54	130.457	124.489	125.722	128.313	139.962	117.998	115.646	113.933	109.227	137.036	117.381
638	75.8673	81.5825	71.579	83.894	87.3352	69.9352	76.2211	74.1703	87.1818	84.3509	61.4439	62.5514	85.4573	70.0809	62.0132	58.4412	78.5029	57.7964			638	129.939	110.753	147.19	133.896	112.122	134.183	137.159	123.491	120.493	118.088	116.116	146.678	114.02
639	80.9474	83.2449	71.3585	71.5098	84.3983	69.301	68.8517	73.2219	80.9184	89.7037	61.9172	54.0235	92.504	71.6114	65.0697	62.7085	72.5341	58.7728			639	143.162	115.578	150.252	131.355	115.032	124.796	144.038	119.872	114.067	106.841	112.593	134.111	106.342
640	76.5348	96.1017	71.8533	84.5929	91.3089	67.8624	75.5988	68.7606	77.9888	94.7961	60.9753	55.8517	79.0388	75.0653	65.3496	62.2407	73.8954	62.7292			640	136.518	117.785	149.025	124.51	110.146	131.872	134.585	128.292	104.071	126.322	115.039	122.998	110.562
641	75.3311	82.5334	64.5732	89.5887	86.2566	67.7124	80.2419	79.8564	90.5765	92.6989	56.1907	63.9657	80.3699	77.0408	66.0493	58.3086	82.59	56.9415			641	134.701	110.846	138.093	131.746	125.393	126.394	132	136.922	124.598	121.478	130.012	137.057	123.944
642	78.3437	89.048	63.6993	86.1502	89.1632	68.3685	67.681	74.0392	92.2908	92.459	70.1312	55.0442	68.6916	66.5635	68.9712	62.5358	71.5025	57.3886			642	141.303	117.313	137.873	133.716	113.277	121.851	134.713	123.319	128.792	121.907	115.082	141.208	115.889
643	75.1612	83.232	72.5009	87.8837	90.5412	69.5064	74.3167	69.7072	79.5229	90.8009	69.563	65.4201	83.546	66.1798	77.0876	59.6684	70.4056	64.0272			643	136.889	116.895	137.428	124.442	116.296	118.8	135.746	131.084	126.117	118.77	106.967	157.093	114.246
644	75.4265	86.2535	71.8255	87.4925	86.8832	80.8126	68.7683	67.3202	82.1949	93.7708	57.8887	59.8928	85.1538	70.0609	70.4767	58.9398	74.711	59.1331			644	135.568	112.105	142.365	141.314	119.999	124.296	129.147	127.713	123.364	110.919	126.838	157.29	119.505
645	70.085	85.0888	80.2813	92.0208	91.6265	80.4852	79.3265	74.3539	83.3994	92.0244	67.869	55.4103	83.4486	68.9407	70.0749	56.5819	73.2993	64.267			645	133.698	110.913	154.384	141.48	113.311	140.046	131.484	131.723	103.894	131.385	115.178	141.936	123.731
646	78.2047	88.054	75.2264	80.728	87.8339	82.1192	72.3412	77.3298	80.0491	91.1019	60.7434	56.0717	83.4789	67.3355	65.5088	63.819	70.1864	61.6629			646	122.8	128.353	149.701	140.908	122.523	131.156	134.868	136.384	116.685	126.245	114.693	154.214	121.051
647	68.7853	89.9046	78.8592	75.8016	93.8021	75.1723	75.2053	80.0359	74.9886	89.9514	63.9439	69.6251	85.7273	67.1053	74.0162	63.5264	75.2209	60.5976			647	146.172	118.967	148.633	126.671	109.889	130.878	133.756	123.124	116.363	127.879	115.933	142.135	129.738
648	74.062	93.5302	76.2128	82.463	93.9925	75.8051	75.287	81.7126	73.9923	89.9042	65.6883	59.8681	78.9531	71.1926	67.664	69.6361	77.3303	61.5468			648	149.502	132.731	156.017	128.831	126.099	135.771	123.885	124.595	106.593	136.31	106.28	134.859	117.367
649	75.7619	94.6668	68.6629	86.3495	97.5046	80.5547	72.7038	78.4261	77.4776	83.2931	59.4151	59.8471	77.8206	78.8194	62.9929	63.7043	75.632	60.5671			649	143.455	128.716	141.428	132.73	114.299	133.594	136.256	127.508	115.948	129.619	120.118	139.427	130.971
650	70.5	88.5928	74.1488	78.6749	97.8473	80.0141	73.1973	74.9648	77.2888	73.6182	60.0205	64.5788	80.1162	73.7519	67.4317	62.71	77.1906	70.5042			650	151.356	124.025	141.152	120.155	113.827	137.723	122.145	128.586	120.879	130.627	108.73	144.806	122.341
651	75.2887	84.2183	76.1141	79.6211	85.3489	75.1296	82.4806	79.1305	73.6629	76.2437	63.0449	59.0278	72.0465	73.8244	61.0664	60.4525	68.5605	66.1146			651	138.4	145.994	132.495	130.349	106.6	127.51	135.439	132.943	123.681	121.855	119.662	148.15	109.996
652	75.7027	83.0015	80.5905	91.9591	95.447	75.4844	78.4655	72.3387	83.2369	83.7209	64.1471	56.676	78.056	76.701	60.9888	54.1987	74.5288	79.4153			652	143.284	151.137	145.5	127.787	119.23	131.582	132.034	135.288	126.558	130.338	127.34	136.884	119.39
653	78.2647	80.5362	77.4125	84.8985	95.5307	72.4465	85.1802	81.836	76.0403	87.8318	61.6164	60.8971	78.8434	69.6002	66.8383	63.3688	75.7891	68.0792			653	138.263	142.169	152.57	139.98	123.599	123.361	139.381	134.455	112.685	124.035	107.298	146.454	119.826
654	74.6859	88.6854	72.5982	82.9691	96.4757	74.6829	83.1479	74.4156	78.4297	81.5599	63	69.5911	75.0441	73.7211	60.0431	59.5891	79.1432	81.6336			654	133.776	130.588	136.122	141.156	107.375	128.068	141.287	133.924	108.627	118.454	121.618	145.176	113.507
655	75.0447	84.0869	74.0841	79.1665	85.8456	71.5745	81.2628	79.9274	75.8942	77.3999	61.94	60.2196	70.0159	73.3597	69.774	53.359	72.4147	66.4863			655	128.879	101.158	142.828	136.017	107.244	127.469	134.312	139.363	113.956	121.49	130.047	146.337	123.812
656	70.7002	86.7195	76.5036	88.9384	89.6421	73.2627	71.7796	77.5792	80.6049	81.9241	61.7208	58.1099	76.7256	68.882	59.9604	57.8563	73.7303	67.1633			656	137.428	112.465	136.864	136.388	105.907	117.98	143.331	130.166	120.741	134.489	114.96	127.531	114.966
657	79.1784	83.9569	74.9054	86.7209	95.1082	76.3382	79.0757	70.8797	80.0768	87.8092	64.3396	56.5523	71.466	66.095	63.7349	59.2983	79.1981	61.785			657	135.359	110.244	139.936	124.307	118.796	121.887	135.528	129.827	111.198	125.224	135.809	130.658	127.698
658	83.8088	87.912	77.3298	82.8837	92.3548	73.9069	72.0099	82.7635	77.4395	83.7098	63.6378	59.5689	65.7635	75.8551	64.9982	63.6316	70.707	67.4118			658	147.355	108.787	127.461	134.227	104.153	115.445	136.419	112.938	117.57	136.616	125.77	124.796	126.702
659	80.1702	87.1556	67.3685	73.018	93.2565	81.4955	73.6647	77.6183	76.8966	81.4278	65.2376	57.21	73.8755	74.581	62.9002	59.9223	65.2712	64.5055			659	132.209	105.948	124.411	130.431	115.72	127.571	145.754	132.037	120.177	127.866	126.407	138.605	120.395
660	75.8876	81.4025	69.3377	80.9455	84.8223	87.5978	82.0018	73.9701	75.9332	106.64	67.1111	61.177	74.5222	74.53	59.6559	56.8136	71.0651	72.4159			660	134.794	102.661	119.98	133.74	108.854	111.315	129.608	121.482	123.6	125.49	117.922	139.493	110.742
661	79.6946	87.132	67.8597	77.8956	91.3922	79.7226	75.656	77.2771	87.9882	86.5411	64.8682	57.504	77.0437	67.6436	60.8967	59.7165	70.1093	63.0589			661	130.085	110.018	118.056	129.763	107.555	132.248	134.774	129.018	120.925	121.355	120.642	145.612	122.276
662	84.0925	83.1444	67.5955	74.8033	88.078	82.4889	82.6211	78.595	83.287	85.3851	70.7583	64.0999	78.4429	70.5122	64.2572	58.0463	64.8842	70.0875			662	137.053	108.627	121.633	130.968	129.274	130.16	126.551	132.648	121.863	127.256	129.271	146.631	115.447
663	85.3786	74.8526	75.4061	73.9635	96.7139	86.4926	71.2123	80.5714	79.9264	95.4236	68.9323	57.8453	77.9787	74.0463	62.5738	55.1815	68.5867	75.1905			663	138.043	113.178	112.57	128.982	134.985	122.623	133.573	126.805	124.743	128.362	128.218	137.384	135.439
664	82.7762	86.3647	70.3795	76.0181	99.2297	89.3909	70.1469	79.8166	76.1949	70.9468	69.2403	59.3183	84.2197	70.9624	64.2911	58.8067	77.0392	77.3197			664	136.938	116.748	117.21	129.682	136.573	133.273	133.668	112.522	127.71	129.221	136.965	145.046	125.626
665	80.0825	88.0647	68.5383	80.0113	85.372	83.3246	77.4143	82.7556	75.8214	86.5236	66.7736	56.6335	84.1616	74.1034	66.3173	55.4704	65.1513	69.0795			665	143.568	106.654	134.524	146.156	129.355	128.449	133.342	127.04	130.135	132.29	119.007	140.65	121.904
666	76.448	77.39	68.0662	86.3963	86.6595	79.3622	78.8831	83.1601	77.1161	82.5129	66.5753	59.1811	83.4451	66.3721	73.8972	53.664	67.4053	72.7756			666	132.971	109.816	109.124	131.18	130.378	130.134	127.349	133.918	121.21	137.964	135.411	130.276	122.732
667	85.1387	82.8801	62.4913	82.4711	90.4446	88.3649	78.8904	74.7479	80.5701	79.2497	68.8608	62.5738	82.6171	67.3617	69.7341	58.7313	78.5236	75.7409			667	138.435	111.764	118.833	127.225	148.177	139.379	127.084	133.694	119.244	126.943	124.747	128.317	120.671
668	90.8591	86.3598	65.4745	79.2346	89.2975	89.5341	76.9213	79.5035	79.931	89.3451	69.5494	69.8089	84.715	64.6113	71.242	65.1656	78.2321	71.0515			668	131.447	115.822	138.361	131.975	138.906	134.04	149.681	119.848	114.96	131.378	137.307	137.318	115.696
669	80.7746	88.7979	69.2573	86.6809	93.7643	91.9939	80.843	74.0986	75.0826	88.0962	69.8929	56.5204	80.3072	65.0504	62.2935	61.3767	75.2709	69.3188			669	123.653	115.008	124.143	128.7	146.277	123.53	145.125	134.883	116.583	135.738	117.829	120.085	125.037
670	84.8502	83.7012	69.991	90.0761	94.8088	92.2093	74.3237	86.0183	79.511	88.8198	62.6967	62.5512	72.5515	60.0082	63.5157	65.3303	74.3039	67.1449			670	162.654	112.387	121.797	135.224	137.557	147.518	138.595	137.644	120.266	137.418	132.48	122.879	121.469
671	94.6825	78.695	66.4304	91.7183	94.9519	87.8758	64.4001	69.5175	86.9925	76.7484	69.5843	68.7819	85.9121	62.6725	67.2406	62.7883	74.5928	70.15			671	140.632	111.839	125.724	136.7	140.529	130.184	136.044	122.687	111.642	134.848	130.562	124.498	132.795
672	85.2787	89.6957	67.0333	96.8822	98.7077	79.6863	81.0458	77.785	78.9849	75.1542	68.9248	57.5479	72.4254	59.6423	63.5606	58.8448	76.6698	72.7083			672	144.909	111.411	121.618	127.587	146.701	133.551	128.213	135.851	117.371	138.164	123.599	130.772	128.043
673	86.1538	91.4726	72.6146	78.701	103.629	81.5826	79.2042	77.5343	74.5587	87.6555	68.5668	63.2191	79.8372	57.4109	68.5543	63.4061	75.8595	74.9992			673	149.418	119.861	117.838	125.252	127.556	128.171	126.291	128.047	121.405	136.132	129.711	127.856	129.438
674	89.868	82.0085	63.7922	91.7229	92.5968	82.075	74.2399	70.8223	84.3979	93.1934	71.7158	62.0124	85.3453	61.4111	63.3417	60.3412	73.9053	71.5409			674	138.692	106.491	125.526	118.324	136.051	126.843	139.354	123.928	120.211	128.684	112.199	126.131	121.929
675	82.4684	89.2881	64.7709	79.6953	98.8279	84.7028	80.087	79.3583	84.6089	91.5314	67.1754	55.1276	75.1453	62.8287	65.0352	57.4379	72.9631	71.7681			675	139.859	109.656	116.98	115.807	133.85	128.548	145.679	137.357	125.226	131.731	118.501	119.077	114.665
676	75.6275	82.6657	65.2948	84.748	95.7231	79.7974	80.6884	68.0133	76.2886	94.3177	69.1205	63.727	87.1584	67.5298	63.3015	57.3032	77.9954	73.0845			676	154.352	110.831	124.344	116.884	140.634	131.273	143.724	130.353	125.152	135.946	122.224	118.492	115.476
677	80.1063	86.0823	61.908	87.9302	93.8453	77.763	72.5329	74.7978	82.0637	93.0691	72.7639	70.7485	90.0808	62.2581	63.5897	56.334	70.8169	74.7548			677	124.157	109.811	129.547	121.146	140.158	124.174	141.42	119.462	128.638	119.506	114.479	134.835	117.963
678	75.7834	80.233	64.8642	76.799	86.5279	73.0606	74.9071	80.8462	77.6843	96.3722	67.0712	62.7647	79.4477	62.0732	62.5472	55.2054	72.0123	66.6544			678	144.974	107.255	114.215	113.43	134.031	133.315	138.302	126.891	120.23	137.355	124.165	129.741	127.68
679	88.3769	79.0124	74.2927	81.7818	84.6071	81.3579	81.7225	81.1937	73.1275	83.9131	66.3813	67.8574	87.8851	63.6358	57.7435	60.6608	74.5722	75.8615			679	134.918	104.929	126.429	123.066	118.024	125.601	136.02	125.911	115.242	117.973	118.79	128.221	126.135
680	79.9354	81.2309	71.3338	76.4506	93.6775	84.56	77.5695	73.6693	72.6822	86.9271	66.1457	69.3154	82.379	59.2337	53.0159	61.8804	70.4976	62.7991			680	129.757	114.542	111.712	115.786	128.231	131.99	136.998	127.407	122.619	120.752	123.681	132.992	117.825
681	90.1346	82.6186	74.8428	71.7543	86.4698	82.536	72.6128	76.0766	81.8502	92.4675	66.4696	73.5079	84.7388	61.3034	57.3561	61.926	74.0134	73.4902			681	138.143	106.234	115.571	131.216	135.852	146.545	132.488	125.535	124.274	120.386	120.113	140.119	128.917
682	89.9608	82.1966	66.5499	74.5929	87.3816	85.3038	71.9889	74.3498	78.7918	92.4912	69.64	67.423	79.9952	67.9405	64.6483	57.6412	75.2233	67.7092			682	124.621	106.377	113.765	130.038	125.946	123.695	127.616	131.076	117.775	135.453	126.105	127.158	135.385
683	87.2754	87.186	72.8805	79.6301	89.3558	79.7496	71.492	84.8284	76.0548	89.6817	70.5543	68.7025	81.8776	63.1167	58.9074	56.6292	70.2515	74.1255			683	133.234	99.8652	120.203	128.208	130.346	142.389	136.602	131.926	115.144	123.195	125.11	119.806	124.495
684	76.302	86.5618	70.0656	76.5124	85.4591	83.7781	71.4963	70.558	78.332	88.4828	63.6911	65.1475	84.3007	58.3829	57.5955	56.5189	71.2177	78.8031			684	146.929	110.563	121.877	122.942	124.388	131.515	119.209	126.26	127.509	121.791	121.328	123.747	113.023
685	85.6372	86.4364	74.0015	76.9252	89.0956	86.091	72.5702	70.6345	78.9491	96.1203	68.1486	63.913	90.1803	62.3066	64.8495	61.7896	71.1465	70.7705			685	138.607	103.494	119.641	131.512	120.535	125.56	119.858	128.757	115.863	114.672	117.949	144.213	120.57
686	79.8003	92.2664	63.0897	77.0554	94.8002	84.2615	65.4693	74.9558	79.9113	92.5879	61.3284	68.9912	83.946	63.322	59.6834	61.6032	70.5422	77.7931			686	153.309	105.364	113.858	128.859	132.585	125.101	133.296	119.392	120.833	118.142	119.435	123.562	119.778
687	91.8229	87.0983	71.4107	81.6473	96.4207	84.5147	71.234	67.2828	86.6968	84.1054	70.3657	59.0838	83.8361	62.841	71.9874	66.1043	63.9266	75.0327			687	150.911	115.216	114.954	127.222	140.008	130.361	123.675	120.304	120.393	127.579	118.528	121.15	114.327
688	86.3541	82.164	68.3966	83.7198	90.5703	76.1284	70.8558	73.7045	72.9055	92.0456	59.9245	65.3689	87.2009	61.0715	68.4244	63.2804	66.16	73.4921			688	155.748	110.671	123.082	140.775	137.613	135.665	133.754	127.669	120.926	124.424	116.88	136.16	118.239
689	87.9425	78.5889	63.8182	73.6553	94.7986	74.5278	66.7172	73.0542	85.5289	95.3102	58.8204	58.3365	80.2853	69.1058	71.0421	57.3103	68.9979	75.161			689	150.086	114.299	127.533	131.035	144.772	141.329	136.337	123.95	114.523	125.6	126.299	138.789	116.562
690	88.3782	86.7224	63.7779	87.5759	94.5485	75.7733	71.7925	79.1068	82.636	87.382	67.5782	57.5279	87.1112	59.4122	59.0846	66.2282	77.4941	69.6679			690	152.774	117.634	114.286	123.951	130.44	131.929	122.783	121.339	119.298	122.758	117.257	139.353	124.909
691	86.2811	81.5651	69.4604	83.7578	92.1604	84.4512	70.4172	79.016	85.1942	89.918	62.8634	60.6904	87.9651	56.6929	64.5655	60.8907	76.0152	74.8626			691	147.142	108.348	129.501	133.797	133.941	131.546	124.419	118.828	113.021	128.802	126.362	157.822	116.476
692	91.0585	85.6306	65.5188	78.5039	88.2344	81.1963	71.3211	78.6764	78.6932	87.8882	60.7715	59.9617	73.6946	57.8098	59.6845	65.4564	75.51	73.3799			692	157.518	116.113	116.23	133.519	124.759	140.014	116.14	127.13	112.717	130.651	125.138	138.415	110.146
693	100.128	90.7216	73.4398	74.658	96.5631	69.9608	71.9083	64.7999	85.0739	85.2847	61.5255	65.4577	74.5796	56.8003	60.9465	57.5725	79.7622	73.7664			693	152.924	117.387	115.803	143.953	134.758	128.455	139.85	124.325	108.437	122.971	118.319	139.284	112.79
694	83.5298	87.6484	72.4191	83.4385	89.7499	87.6332	67.3802	76.7068	86.3862	90.0273	62.811	63.1781	82.1798	63.8938	60.452	57.0181	78.0965	79.1179			694	159.057	120.09	115.705	145.517	129.058	134.298	136.099	116.456	120.164	120.185	119.621	137.2	116.695
695	83.3355	82.4202	73.6674	77.0786	93.2463	86.978	68.9952	80.3385	86.2678	95.1913	60.188	60.1757	78.1694	63.5965	56.4825	55.0938	73.4363	65.1125			695	174.236	117.715	118.678	136.554	130.894	125.913	136.953	127.538	106.608	125.533	117.875	134.267	126.216
696	84.4868	83.3771	66.7345	79.8827	92.3868	84.863	68.4392	76.3584	87.2927	95.6919	65.2438	62.5137	79.0058	59.7664	60.6626	61.8666	77.9888	63.9069			696	186.476	109.884	115.429	130.549	130.708	136.627	141.38	119.903	113.34	115.018	129.469	148.429	120.202
697	81.4932	94.5471	74.5824	81.727	86.3302	73.3663	68.7399	77.2505	83.4731	88.6467	53.8705	61.6637	75.4917	58.4726	59.2303	62.8466	67.6299	72.5275			697	147.299	112.311	128.909	138.223	115.723	135.672	144.008	122.86	122.39	122.106	116.338	158.248	126.05
698	75.8405	81.2847	69.2214	87.2877	87.3042	72.6639	76.7556	68.6395	83.5632	73.5899	60.1257	72.0678	75.5553	57.7159	56.3747	58.104	76.4417	72.4965			698	184.777	118.905	129.413	138.736	119.825	127.119	125.197	116.832	116.394	107.346	115.993	150.587	116.034
699	79.4125	88.6996	68.8564	88.1477	89.9345	71.2194	72.2554	66.0603	82.9427	79.2703	60.0176	57.9222	66.3868	55.2439	59.9453	60.4156	71.8517	77.4915			699	162.266	119.541	125.285	152.626	135.687	130.345	153.625	118.494	117.124	126.765	122.408	139.97	123.463
700	87.8919	90.3169	64.0928	77.144	90.1092	73.0569	69.5251	74.6279	81.0436	90.1046	65.7703	62.1704	72.4184	56.6975	56.1531	59.8303	70.4278	73.3348			700	164	111.343	117.482	145.102	135.374	121.228	146.099	117.359	116.377	114.521	118.908	146.039	123.518
701	83.8704	85.3875	70.2567	77.4242	99.2474	66.4595	77.3063	73.8404	84.48	82.9057	62.2735	77.7165	63.3105	58.3784	55.7571	58.3362	71.4076	77.079			701	164.557	120.714	126.863	139.959	141.854	116.644	141.74	119.051	120.361	115.822	124.475	146.796	126.702
702	75.449	79.2308	74.4968	93.7281	92.7316	63.9344	73.943	67.6102	80.6058	82.8344	60.0274	63.0913	67.2633	54.2297	61.652	70.8961	75.883	80.0852			702	183.051	111.562	119.261	141.863	137.42	143.284	137.444	122.219	123.351	118.224	131.428	151.727	127.242
703	79.4073	88.2387	72.3389	83.4517	97.4415	67.9135	72.0312	79.7862	86.2393	77.9566	62.1241	62.3134	68.5763	56.6931	60.695	66.0419	70.1909	71.1737			703	150.933	105.751	118.733	143.199	119.765	127.653	149.471	117.672	124.365	115.525	127.072	144.002	122.564
704	78.0478	86.0309	72.8156	75.7212	92.4331	71.785	73.8895	72.0055	75.7106	74.1951	62.528	63.3931	70.2567	56.712	61.7673	61.0249	70.1289	69.3096			704	151.242	112.72	118.1	131.522	126.149	118.382	147.567	120.599	126.796	117.125	124.778	141.208	120.508
705	83.8056	88.6622	74.3079	78.842	89.1422	75.3781	65.8232	79.278	76.2641	76.7436	66.061	67.651	76.7105	56.2891	63.4122	59.0048	72.6809	73.0623			705	150.488	120.096	115.917	129.324	114.145	132.23	144.306	121.744	119.841	122.967	116.567	146.28	122.414
706	81.092	95.002	68.9969	92.7798	92.4432	78.9123	74.4702	74.2567	78.4352	76.2968	62.3825	59.9808	72.4221	58.6584	59.8557	58.3901	66.1628	73.7747			706	159.094	93.9472	124.126	138.233	113.952	124.999	138.793	121.081	117.225	117.783	117.517	137.423	116.89
707	88.0522	89.3476	70.5602	76.9558	92.0559	83.0571	66.0409	80.6635	76.3398	81.5059	66.7684	73.4665	65.4578	64.5699	66.5492	60.2878	61.0632	74.5884			707	148.187	105.43	130.048	136.46	126.587	125.521	147.781	114.104	108.836	122.425	100.819	141.054	126.629
708	79.9477	88.8882	75.0856	76.7568	89.1198	79.6755	66.5401	80.9558	72.442	76.2173	67.5346	72.3507	65.768	64.8784	65.3816	61.0795	69.9233	71.1698			708	188.621	104.252	121.248	135.382	98.3814	116.229	151.526	123.545	124.126	129.687	117.474	145.194	126.843
709	80.3102	90.1753	83.4267	84.4217	89.6889	71.666	68.7737	71.1001	77.6371	77.9188	60.189	68.0423	64.7851	65.9698	71.8326	59.1033	70.9546	70.4919			709	157.729	105.724	134.38	133.87	101.371	123.752	128.852	111.925	123.433	130.272	115.855	144.547	124.072
710	92.2393	90.4981	70.0028	82.4462	89.3773	72.4905	69.7472	73.2245	77.8199	72.3183	72.2817	68.9479	67.1789	63.7101	64.6067	57.7314	67.7274	77.5274			710	155.951	109.199	117.161	130.274	111.508	135.944	129.211	125.303	126.932	124.663	114.513	145.661	117.3
711	88.202	89.3849	80.4674	81.5003	80.9749	72.5075	70.1904	68.2924	86.6051	74.949	68.8354	71.562	75.9815	63.8012	59.9347	69.2455	65.9372	70.7002			711	168.203	99.226	126.57	120.721	100.466	115.36	134.796	110.212	130.698	120.726	115.221	133.981	130.229
712	80.0878	81.8028	72.0792	70.8248	91.2138	80.084	70.9716	71.2808	91.2079	76.9086	68.6946	67.72	73.0711	64.014	66.2903	64.2529	67.8434	67.5519			712	165.116	111.478	124.434	136.268	110.854	140.076	139.369	128.127	109.07	133.192	126.786	141.014	124.83
713	83.8688	96.7568	73.8372	71.9075	90.4882	74.6793	77.9601	74.4764	76.4611	89.1514	59.4027	64.4337	67.1509	67.1882	71.7693	67.1987	64.9593	72.8595			713	166.485	116.919	125.763	135.832	106.281	118.569	141.415	115.694	112.09	130.766	106.716	147.767	117.548
714	80.6244	86.1693	73.2609	72.967	86.3106	71.7678	77.7133	75.0256	79.8348	81.3907	58.1456	72.3172	75.3345	72.6517	69.0154	63.4345	70.1537	68.3316			714	163.418	118.684	121.323	144.734	110.269	119.211	139.188	111.878	115.497	123.184	113.038	151.286	111.288
715	76.828	88.1004	68.5056	74.2615	87.4295	70.1644	67.8445	66.0172	78.9367	86.6496	62.8491	71.6303	75.8047	62.3177	72.8228	65.7804	70.7296	68.4645			715	167.398	126.875	128.403	138.6	111.136	136.515	135.659	119.337	133.353	115.68	107.601	144.906	104.97
716	78.575	77.7564	69.293	77.165	84.299	75.4661	72.7436	67.0538	78.0894	84.1576	63.7934	77.2009	75.3158	72.7715	66.7589	62.0461	62.3858	68.7931			716	147.413	127.563	127.822	147.307	101.33	124.513	128.08	124.066	118.377	118.907	109.003	156.488	109.578
717	79.5448	79.5909	76.4181	75.767	82.5957	78.7745	70.8109	61.4654	75.3589	83.9546	64.6995	71.1748	76.4395	81.724	66.2412	64.238	66.6787	69.4053			717	181.422	129.887	120.347	147.131	104.672	120.078	127.276	123.497	118.535	125.347	116.642	150.976	110.156
718	79.2626	82.7003	69.7208	79.5866	84.9573	72.3689	67.0158	64.7576	75.5916	83.0584	66.0232	71.4042	76.1114	75.833	66.8279	66.2391	65.1913	75.1868			718	163.391	139.36	125.965	134.589	109.052	117.281	125.748	114.096	116.522	117.877	102.098	140.152	112.377
719	81.3043	86.9125	79.0723	89.1164	89.9293	71.1085	73.3055	66.1209	84.5525	85.4443	68.0754	70.9283	79.168	66.7675	70.0125	57.9954	63.5991	67.0739			719	179.698	125.569	120.816	135.949	104.779	123.253	124.936	118.729	126.769	130.895	114.254	144.917	112.801
720	89.8158	87.8839	69.4041	79.2667	93.21	75.2876	63.4604	70.087	84.998	83.1688	60.1911	73.4842	75.2956	70.4057	72.0051	72.2458	65.4185	71.2444			720	167.871	125.269	134.138	132.627	104.056	123.311	119.475	119.021	122.348	124.764	117.388	147.197	116.374
721	84.86	96.6769	73.7456	85.6587	91.1636	74.5144	67.8684	62.6733	84.3951	83.9217	52.9863	73.1252	79.2645	68.6004	69.0231	59.5294	67.2793	67.3685			721	166.282	122.325	115.089	135.082	113.137	115.032	116.628	125.571	125.033	117.636	112.923	155.994	115.029
722	84.5949	83.7998	69.4375	84.1439	91.2187	75.568	69.4212	70.2768	78.5297	79.8861	65.3233	67.3542	82.5807	64.6515	66.2247	60.4859	61.8308	68.7595			722	191.62	123.486	114.013	123.317	106.353	126.653	122.348	122.627	126.579	120.429	115.635	146.69	111.057
723	94.5976	89.5869	74.1035	89.8844	87.7794	79.112	77.7048	62.6206	81.1234	80.669	61.4186	65.3094	82.338	72.1621	66.9196	63.825	56.1192	74.7876			723	205.127	119.674	107.885	125.162	111.708	130.71	125.391	108.649	117.555	114.446	116.25	155.148	112.21
724	79.6357	91.1781	73.5854	88.1232	88.8995	83.4496	66.4568	62.9964	73.9264	88.091	55.4459	60.7201	78.8453	72.3933	64.0396	68.5801	59.1342	79.0785			724	199.492	111.161	127.616	130.807	122.736	131.439	131.46	128.928	107.189	118.954	122.927	140.372	113.644
725	85.559	85.3258	72.2369	86.4868	82.7327	83.5114	72.6642	62.6112	73.9871	85.7611	60.9619	70.8635	76.5516	75.5294	69.6533	64.3525	64.9311	69.5147			725	196.663	117.902	124.456	140.876	121.131	128.149	145.828	132.163	130.572	112.909	124.149	143.468	109.786
726	89.9776	91.6714	66.9798	76.5872	85.5915	75.6329	71.6735	63.3692	79.1994	89.2733	61.7595	70.9566	74.8293	65.7333	66.1619	65.0815	70.7762	83.7539			726	196.365	114.276	124.014	140.452	117.768	120.099	126.444	116.907	114.06	127.088	124.338	149.705	116.554
727	89.9412	90.4273	62.0836	79.4301	89.8935	62.1078	70.0003	63.9052	81.1537	85.3249	56.8287	73.7962	78.502	76.8939	60.6559	65.7192	64.7505	77.5709			727	176.311	123.997	150.429	116.659	107.557	133.011	138.714	128.478	127.544	118.898	116.535	137.829	121.867
728	81.326	88.6956	62.4983	79.8073	81.1904	66.0974	70.2794	67.6014	81.235	100.635	64.9455	66.3975	66.6045	76.7771	60.9704	70.0356	68.376	86.7779			728	199.549	128.703	138.161	134.676	108.386	126.939	136.973	127.392	114.331	121.725	112.688	147.003	113.31
729	90.9668	87.5381	68.9786	82.0175	90.3014	73.7591	71.7193	65.8992	70.9896	81.6989	65.5884	67.727	65.8193	69.5698	62.3263	75.6785	63.0747	76.9268			729	198.447	115.07	130.431	137.432	109.429	122.71	140.767	110.171	105.472	120.906	127.05	151.17	112.586
730	96.2149	90.0757	67.573	75.6041	87.8894	72.7402	81.3388	67.1579	76.6144	77.9939	56.2006	73.6873	78.8445	73.9215	62.4578	81.135	70.697	77.5652			730	183.837	113.91	122.519	142.345	114.541	115.655	148.822	114.755	136.867	125.346	121.38	148.059	117.936
731	101.469	87.2957	68.9525	81.2426	89.8843	75.4717	64.5365	62.7911	80.5882	83.8647	58.2683	74.1542	69.3231	72.1362	59.7563	74.2216	65.9345	66.3494			731	169.204	114.117	134.048	128.023	111.213	122.052	134.399	125.293	136.329	120.62	117.61	145.618	111.623
732	92.6902	87.2105	79.6896	84.4631	91.3966	70.9936	71.2229	63.9675	75.6647	87.2813	63.7532	75.4265	67.3951	78.4095	68.3875	64.53	69.1698	71.9011			732	187.408	118.763	125.625	134.189	107.669	127.338	119.698	124.267	140.34	119.471	124.068	150.254	111.445
733	91.3777	93.1769	75.6376	76.2045	89.9841	69.3628	72.4142	59.518	74.276	89.0126	57.3756	78.467	76.9497	66.0173	59.3044	69.973	65.3137	76.5758			733	170.906	108.718	129.347	130.104	111.64	134.19	133.625	120.627	130.548	128.117	115.46	154.619	123.711
734	87.4632	88.4993	68.6556	71.7649	90.1755	68.2369	75.3908	59.4611	74.492	95.165	68.4751	73.1479	68.552	72.6441	63.7773	69.0258	63.2936	64.0914			734	176.676	128.936	119.177	133.488	100.348	129.514	132.026	118.013	139.478	119.938	119.027	162.528	123.529
735	94.5407	92.6432	77.8932	77.6606	82.4913	69.4454	73.2251	58.8196	74.3825	94.9217	55.9954	80.705	70.0608	66.9582	60.1243	63.5063	69.5409	68.134			735	179.709	131.01	123.009	141.126	106.909	125.883	123.329	120.715	106.341	116.688	116.792	150.186	121.366
736	94.642	92.336	77.2222	77.6127	82.4678	62.7823	75.9001	63.0537	73.4096	99.4761	62.2514	76.2049	68.8493	70.6866	67.66	68.4913	66.392	68.1519			736	193.975	118.537	119.46	132.59	99.041	117.549	131.262	133.828	110.23	119.609	110.161	148.74	129.171
737	90.7057	90.3119	86.5053	80.4718	89.2892	74.1281	79.086	57.1582	73.2128	83.0159	58.7771	73.8246	67.6006	61.2084	57.6303	68.5578	68.1916	64.3978			737	182.044	125.928	133.079	140.667	106.366	126.381	131.574	141.368	117.134	125.332	114.794	155.547	129.686
738	86.6314	97.2955	76.5655	83.4297	90.9145	67.7019	82.8795	60.2068	69.6818	84.7569	59.6938	75.3453	69.8995	63.4641	62.4466	65.9868	62.9598	70.004			738	182.887	128.704	118.421	153.777	106.443	116.92	130.744	129.136	119.724	107.89	100.883	144.068	133.395
739	78.5384	89.3883	77.3037	78.1677	84.5348	70.665	80.9344	70.5892	74.2164	85.9291	63.2455	76.4681	77.7919	72.8632	63.8953	72.7789	65.8298	72.4923			739	213.26	129.14	137.72	139.607	114.31	125.811	134.75	123.091	106.689	117.308	106.519	146.989	128.456
740	85.0934	87.3125	72.257	78.3138	90.1391	68.7957	79.3505	71.1051	73.2573	80.5688	66.5505	72.522	70.1348	66.6769	65.0353	70.944	64.8819	71.5581			740	212.457	124.007	122.624	146.502	107.793	136.318	138.692	130.515	106.355	122.32	119.821	139.768	123.793
741	98.095	94.5446	78.3874	77.235	83.0903	71.8565	81.8247	73.1713	73.4939	75.0885	61.616	69.3831	67.8875	67.0271	63.1622	66.8422	61.8108	64.5917			741	177.023	125.613	115.268	147.458	101.735	126.885	142.502	125.972	114.137	117.03	129.115	144.383	115.097
742	101.479	89.1852	87.8149	78.3548	88.604	73.3034	76.6938	83.7195	73.0297	88.2255	62.8759	72.8551	73.2612	63.8876	65.0279	60.9792	71.6312	70.6723			742	209.823	124.105	118.482	137.589	110.628	135.682	131.351	126.094	116.047	115.048	114.732	139.897	115.488
743	88.2258	93.4821	73.5019	76.3186	88.2617	74.7921	72.1616	79.7966	72.3014	77.5178	61.9747	68.6343	67.6284	70.9785	66.6522	74.387	65.6306	61.1455			743	183.513	151.892	116.044	154.672	104.409	128.229	132.875	119.926	114.551	118.119	121.111	148.614	129.669
744	84.1578	88.0315	81.5448	68.3753	87.1155	69.2978	82.0955	76.7796	77.874	78.3311	57.2494	83.2874	76.8718	72.5957	70.1083	71.1372	69.2149	60.9629			744	188.898	139.677	129.548	149.777	102.697	116.878	130.917	121.621	111.407	119.599	125.538	137.276	117.608
745	84.6377	88.2608	85.8599	76.9403	88.0031	71.0062	81.4909	83.797	81.2093	74.6958	57.0281	82.6973	73.5792	70.463	70.3002	71.7238	68.7187	67.147			745	184.529	133.055	105.658	144.274	110.578	128.133	131.832	123.107	119.394	124.407	128.837	130.125	122.788
746	81.4892	84.5316	72.6538	81.2888	94.4252	74.0099	80.413	79.1463	79.3691	71.4882	57.4305	85.3322	69.6475	67.1889	74.169	82.6845	63.7343	75.6748			746	178.885	136.453	112.9	138.746	109.928	132.497	136.889	112.4	114.961	113.3	126.29	140.538	114.791
747	86.3566	97.9245	81.6751	77.6491	87.1499	78.9651	79.797	69.2006	81.114	77.2348	59.4076	87.8307	69.77	64.7524	68.9874	81.2936	61.9816	65.5383			747	191.971	130.743	115.457	138.878	109.037	145.549	133.635	136.113	109.595	116.648	111.474	158.644	117.083
748	90.2722	90.6414	90.6497	82.9436	84.9841	72.9072	81.9827	63.707	77.0042	90.0653	57.0478	83.8534	71.9874	58.0112	70.4914	74.1652	66.1109	70.881			748	186.67	125.295	129.884	131.193	107.252	124.933	150.049	142.821	101.73	114.275	112.305	133.163	116.801
749	90.9621	86.6905	83.9769	81.7393	89.9342	67.2212	74.3338	68.3907	81.5069	85.1811	52.4189	82.0643	78.6554	69.6429	63.8744	79.0623	63.2683	68.9221			749	197.48	124.284	136.56	133.333	104.837	126.35	155.933	132.94	102.834	106.069	125.075	116.283	127.425
750	89.2057	98.4647	77.0579	81.6257	88.1045	68.0588	78.6773	65.0181	71.5865	81.165	60.425	76.3569	77.4642	65.0029	63.0464	73.8781	63.3125	64.8548			750	193.937	126.841	135.298	138.729	98.0632	134.508	138.312	152.351	110.742	120.989	124.335	153.363	124.382
751	79.1483	93.2911	82.879	78.5796	84.4158	73.4943	74.8509	68.0138	79.3573	91.2327	48.9708	74.4849	76.2522	69.2958	62.8147	79.6582	69.6569	58.5018			751	185.432	130.852	127.237	140.03	110.865	126.158	138.424	137.936	112.98	124.424	129.445	145.341	124.912
752	84.7234	94.6597	79.1896	82.2158	98.6452	73.2944	76.8229	61.6757	78.4055	86.617	50.3853	76.675	77.7078	67.7676	56.5989	80.0345	68.6435	67.936			752	194.385	124.299	122.58	123.279	101.661	118.81	138.433	126.779	105.9	120.054	131.595	135.848	119.373
753	86.193	102.584	79.2224	73.6276	95.7096	70.3749	66.4277	65.022	73.6652	87.672	54.5511	79.992	82.9353	64.2266	62.8597	73.2148	68.2364	64.2432			753	177.629	108.889	118.519	120.208	102.959	123.562	132.657	132.087	105.771	111.869	135.018	138.152	127.422
754	83.4178	87.0054	73.0651	84.9995	85.1858	78.4495	77.4413	67.1716	73.4225	91.6137	52.6354	73.3637	78.8925	68.0985	64.1418	80.236	66.8023	62.8918			754	180.546	103.237	127.261	131.941	102.066	137.116	141.281	133.463	112.831	110.043	142.918	139.491	136.398
755	91.5923	92.1018	78.313	77.1872	84.7347	73.9361	78.4545	67.0415	77.0067	84.4456	53.5407	77.6779	74.7662	59.4743	60.9083	82.8971	63.6434	59.8422			755	181.733	107.944	127.891	133.473	115.759	128.165	144.6	127.638	110.979	110.981	144.747	134.309	128.726
756	85.4755	95.3878	82.4925	82.5004	91.7192	85.9222	83.0172	67.2553	70.0144	85.0015	52.8079	83.2509	79.0905	67.4401	61.2718	70.4715	62.1287	63.9006			756	202.42	112.222	126.513	127.048	98.6718	120.592	150.65	127.063	112.271	114.502	139.158	140.165	116.019
757	83.8068	96.2063	76.7085	80.2637	83.051	80.4227	73.7929	68.4952	68.2632	71.3279	54.6883	74.1915	78.8929	62.2414	65.5126	74.8786	64.0194	60.7211			757	199.842	103.759	112.03	129.722	113.093	125.084	149.321	124.932	122.83	118.793	134.957	147.874	117.817
758	84.1371	92.2778	76.3267	78.3513	87.9776	78.5035	81.5313	68.6747	68.4155	73.4274	60.621	69.4898	77.8553	70.8767	63.5932	73.3301	66.8754	58.401			758	182.567	113.557	128.998	134.159	110.201	129.019	141.901	130.848	115.401	114.999	139.195	129.679	134.483
759	71.5918	99.0214	73.4679	74.9782	93.657	68.2461	73.6304	72.088	72.9821	88.4986	60.6625	71.0051	75.6307	65.7588	72.3501	75.5849	58.2842	63.4855			759	201.833	128.334	123.578	138.445	108.481	113.224	139.983	128.453	115.602	115.757	137.717	134.518	124.097
760	76.4637	88.744	76.1667	68.083	87.3456	82.5538	69.4337	67.6103	69.5422	93.8432	60.5373	78.8879	75.8324	65.8794	65.0259	86.4099	70.6744	65.8083			760	225.534	117.77	129.96	137.311	102.079	118.536	149.114	129.676	118.278	121.367	120.097	143.328	115.609
761	92.5956	89.3795	70.1584	75.7478	89.4266	71.4179	70.0529	72.9332	72.8625	81.7356	57.7268	75.4968	78.9769	63.6654	61.7982	74.5646	68.7441	69.955			761	218.333	120.605	115.206	133.594	104.151	132.552	142.842	120.087	118.371	127.521	130.081	140.467	127.186
762	81.356	97.1578	78.9913	74.4884	88.8869	74.7941	77.9814	63.1843	74.8468	84.5173	52.9665	73.0576	69.1564	67.079	67.3683	84.4915	64.0763	63.5321			762	219.342	119.646	126.933	135.09	100.839	134.562	143.063	133.368	116.269	127.964	119.596	131.243	117.478
763	85.5572	93.3795	74.9004	76.9536	90.0903	71.8818	78.0824	63.3847	76.1635	81.3363	55.9339	80.5024	69.5975	71.7948	68.5709	87.8353	70.4357	58.0328			763	210.105	115.82	128.101	145.06	96.8746	118.829	147.904	127.225	118.962	130.869	117.768	141.522	118.591
764	89.9071	100.496	74.9895	80.0045	95.5307	72.8289	75.4307	62.8632	71.7677	75.1162	52.0188	73.723	68.3371	61.7514	66.4796	81.1335	65.8773	68.9202			764	199.542	113.744	123.637	143.221	118.902	127.557	148.795	114.266	123.669	133.382	118.407	134.92	126.333
765	92.2344	93.8143	74.4556	80.3003	81.0095	77.3226	73.6357	64.9055	81.7767	71.2202	49.4666	76.0038	67.9052	62.1501	71.3643	75.8276	66.7154	60.5214			765	215.647	116.964	128.781	131.921	106.353	127.028	139.588	130.064	121.016	130.793	121.991	149.669	127.07
766	95.8347	101.414	80.4001	77.8793	82.8808	71.3557	80.661	64.4612	67.0896	76.2184	56.5686	75.0837	69.6813	64.0761	71.9214	80.4318	73.154	62.9493			766	214.549	111.926	133.04	153.836	116.27	127.084	157.062	140.653	117.509	120.793	135.991	132.185	119.927
767	90.9657	100.841	76.425	72.3932	81.4581	70.1111	89.0074	71.348	64.9454	81.0724	56.8637	80.4417	66.4063	67.1698	72.3946	78.4096	66.3702	63.9493			767	197.312	115.998	142.341	132.335	111.214	115.994	157.207	132.09	113.637	132.179	130.07	146.059	121.444
768	80.9995	99.8798	76.3817	74.8317	86.312	67.5045	73.7518	71.0934	73.254	80.5736	51.9841	80.6397	79.2523	61.6322	66.8391	85.5775	64.1025	60.479			768	200.134	127.808	133.01	138.87	101.135	127.607	165.646	135.584	117.756	128.733	109.419	140.593	122.046
769	81.9938	87.2254	78.4422	82.5463	86.1659	67.1413	74.5739	67.8199	79.8668	73.5093	58.7022	66.4526	67.3929	71.0321	78.3095	84.7249	66.5999	65.9611			769	200.632	132.707	133.214	131.335	97.819	133.198	144.377	131.585	131.897	123.35	118.461	152.415	123.948
770	90.828	90.5295	76.1982	77.607	79.5558	63.0336	80.579	71.7973	75.7632	73.4701	54.3419	83.8502	69.8218	66.2581	68.0315	78.9124	63.1695	68.1348			770	193.478	121.773	133.576	124.774	109.026	121.72	157.821	142.267	130.414	137.283	128.675	144.984	101.816
771	71.7216	94.6242	69.3768	73.8677	85.5268	64.84	77.565	63.0225	85.5568	83.4929	60.4075	77.4498	66.4396	68.9247	72.1436	84.9791	64.637	67.2844			771	230.118	115.031	132.679	140.176	107.256	119.997	164.505	133.274	108	126.588	130.829	147.73	122.314
772	73.1373	99.5777	73.5413	69.3142	80.3875	69.0282	78.141	58.0243	82.418	73.6362	54.1302	85.3964	68.0788	76.2445	64.2594	93.6631	68.3353	59.6216			772	186.594	118.509	132.776	134.511	102.38	133.899	154.009	132.018	112.192	135.945	128.114	137.308	118.457
773	88.3723	98.0671	70.5096	75.3427	90.7306	75.8299	81.9928	67.5742	77.1857	83.2188	53.957	82.7849	76.201	70.0483	69.1861	79.2613	66.9033	60.5365			773	180.242	112.77	127.577	136.396	100.625	121.764	158.084	126.226	120.418	131.198	120.982	134.726	121.624
774	86.6844	98.2993	73.1543	75.4826	83.6061	70.6099	75.8571	66.6937	78.8141	77.4416	58.2745	82.9745	73.356	66.0814	72.5495	80.471	64.9411	59.6804			774	183.569	113.342	126.884	136.889	102.946	139.794	148.706	132.4	117.104	123.692	123.883	149.542	119.426
775	84.2804	101.56	74.1127	78.0335	81.3173	73.9374	74.2337	65.2657	79.1855	82.0862	66.385	81.8683	69.6302	68.4962	71.837	74.8619	63.7449	60.5415			775	190.609	120.332	129.398	140.999	109.571	130.976	159.704	132.616	119.774	116.498	120.409	150.779	120.265
776	96.2696	102.469	67.8067	81.7042	83.4568	74.8748	77.2699	68.3572	81.2515	83.3071	58.1827	76.7514	82.4723	67.8496	72.7698	83.2674	65.1652	59.5107			776	197.268	115.085	125.554	128.755	105.26	125.153	162.194	133.218	119.999	127.165	124.971	138.848	127.703
777	93.7887	101.111	69.3623	73.4518	78.4666	70.6336	77.8064	60.5767	75.2301	83.776	60.5104	78.1327	74.3398	73.2312	76.2233	83.5283	67.983	59.0323			777	191.015	114.858	137.312	135.471	107.426	138.485	148.169	142.871	136.231	135.11	142.214	150.889	130.7
778	82.9588	94.0943	75.4673	73.2034	80.3127	67.4446	84.2137	66.3945	78.2649	92.7964	54.334	77.449	76.2299	58.608	67.1461	75.7881	61.9118	57.0914			778	166.741	119.24	127.587	143.595	110.113	119.854	170.554	133.871	115.718	117.328	117.954	154.616	128.069
779	82.1997	93.8177	68.0334	76.4627	77.5372	70.8806	76.3076	72.5286	71.5229	85.8688	46.9694	79.1871	73.1795	60.3434	73.823	81.5975	64.2855	64.01			779	158.937	119.258	131.531	129.524	116.833	126.259	152.628	130.753	122.55	121.973	141.583	149.449	136.295
780	77.071	95.6451	69.0276	76.8784	83.2083	71.4495	81.8727	75.344	68.359	86.3005	62.8059	75.7422	72.5686	53.1296	71.6732	89.9806	72.7898	60.695			780	193.231	115.278	139.543	120	109.632	130.033	163.59	139.721	121.457	119.554	124.645	141.788	132.365
781	80.1885	94.1331	67.6522	84.445	77.2842	73.0348	86.1119	74.733	77.1186	86.9736	63.7671	78.8101	76.2233	57.2113	70.4163	92.1662	72.4151	66.2171			781	173.956	107.238	143.178	118.753	113.861	127.362	151.647	145.396	106.298	120.067	124.048	129.562	126.399
782	89.688	89.9733	71.2328	87.5685	81.6935	68.7175	87.0008	70.6217	88.1071	81.9034	62.0034	83.3467	75.6241	69.6446	72.7715	84.8356	68.9403	64.8586			782	192.125	115.692	142.183	132.457	119.33	136.471	155.978	122.766	109.826	119.994	133.875	127.016	132.707
783	91.0052	94.9119	76.4732	77.7296	77.8932	70.6253	82.758	67.9018	84.9623	90.3066	54.7608	75.2716	78.531	69.41	68.8837	84.3442	66.1592	57.8561			783	166.613	109.896	142.254	139.775	115.312	123.87	146.122	127.512	119.127	129.736	131.99	140.886	135.062
784	84.7782	96.0475	76.5165	76.4265	76.6929	75.2656	77.3192	71.1983	72.5291	88.27	61.9205	83.984	79.5115	68.1129	74.8734	82.027	64.1097	69.5908			784	185.852	118.947	127.325	129.842	118.98	125.212	152.953	132.604	110.325	133.213	129.207	152.641	136.795
785	82.9355	101.53	76.754	78.7555	79.9457	76.3077	79.1612	60.7136	71.6013	91.9865	54.9104	78.4934	72.7491	70.0994	74.8791	82.6893	62.1453	74.8798			785	186.489	105.797	132.882	134.077	110.698	122.345	158.827	129.828	119.96	123.506	130.324	136.289	135.037
786	88.7587	94.2174	78.6691	72.3684	80.2787	73.0997	83.2554	61.7789	74.3057	87.9181	60.5498	91.4721	71.1458	69.1136	75.5591	77.7844	69.2494	61.7665			786	195.453	110.6	147.297	137.859	104.917	120.113	154.61	132.809	111.136	126.658	128.539	150.027	131.859
787	86.0084	94.4909	81.6302	80.6286	89.7174	70.6822	79.0766	62.8976	86.7497	94.0506	65.5289	86.3833	78.7221	60.7193	74.4788	83.0447	69.8585	64.3567			787	184.3	121.702	136.823	124.075	108.307	115.433	163.435	138.478	111.566	114.075	132.32	142.154	135.813
788	78.4693	94.5438	79.9926	76.9216	92.6925	68.1163	85.0901	64.7102	78.2613	88.5555	56.8117	81.1749	75.9422	72.4446	70.4918	85.7508	67.4382	61.533			788	173.771	117.141	131.222	139.99	111.403	127.693	160.793	133.509	109.157	118.923	140.329	145.442	132.131
789	86.9635	94.8515	75.8027	77.9777	90.455	72.7115	91.1316	72.9394	78.8051	84.2903	64.4856	97.6102	69.5188	71.738	71.1613	81.1496	71.512	67.2021			789	158.641	119.976	139.922	123.543	110.358	129.528	151.191	143.835	106.716	140.379	134.471	142.834	122.87
790	76.1644	97.0256	72.7857	81.5038	89.9221	70.4676	93.2361	66.5609	72.8941	89.8623	61.3954	83.9207	73.4103	67.0244	72.7179	78.8307	81.1651	66.8369			790	184.957	114.34	135.762	134.311	114.324	117.682	162.057	129.078	124.291	133.704	126.986	143.271	140.975
791	86.6388	87.364	71.3671	81.4594	88.4557	68.2394	78.7061	69.8968	82.3567	93.9528	51.0415	88.6077	78.109	67.7999	67.4346	80.1344	71.1784	67.9539			791	184.793	114.836	115.876	126.936	107.14	122.921	171.832	138.65	107.724	130.054	128.685	132.236	137.178
792	82.5856	90.1144	79.1532	73.9536	88.8845	73.2645	81.5152	67.3197	86.7708	90.5952	50.7914	75.2913	80.0941	71.4398	73.0595	81.822	74.5499	64.4445			792	197.165	111.218	129.664	124.201	105.039	109.613	140.987	136.669	121.808	123.239	130.263	132.134	136.287
793	77.266	103.62	66.626	72.0789	79.8225	65.6701	83.1314	69.5578	72.8567	93.9962	57.8191	86.7299	77.1484	79.7237	65.5678	82.4503	72.3028	72.0392			793	190.103	110.392	144.197	124.47	99.0407	116.51	143.066	137.968	119.173	129.969	127.826	137.029	127.836
794	84.7481	100.14	73.6823	76.0637	81.464	64.6005	84.9066	68.6686	72.9572	103.31	52.6003	83.0411	78.9636	69.8557	69.3104	84.6677	69.1565	62.6192			794	174.648	122.09	153.226	135.142	94.2918	117.85	142.235	136.517	118.086	132.654	132.549	123.885	125.543
795	79.622	93.92	74.4056	81.6009	78.8151	72.3316	76.4879	69.109	90.7951	89.935	56.0539	84.4152	85.5109	69.9004	63.5321	79.4454	57.8701	67.134			795	176.828	119.41	148.813	131.685	92.4537	115.41	146.166	132.133	123.118	131.795	116.89	131.609	133.24
796	89.4098	92.2147	79.1398	69.0914	80.0437	74.4567	82.2293	74.8861	84.0966	86.7639	55.6237	88.2489	72.0379	75.3147	67.508	80.4185	64.2223	67.0197			796	203.561	121.972	141.025	135.875	97.1498	117.802	153.045	125.628	111.424	117.185	139.544	137.293	137.128
797	86.4727	89.8577	67.4046	69.7637	93.1075	70.6821	79.9699	65.1415	88.2273	94.2051	52.9443	86.0323	84.0446	72.5664	67.476	81.1887	60.4924	67.2298			797	194.172	127.038	153.6	127.54	109.453	105.713	145.23	121.213	122.213	124.412	124.822	135.614	125.718
798	84.2806	89.3752	69.4819	89.7429	84.4452	73.9934	73.013	69.1208	84.6866	93.5375	57.8662	82.2617	85.376	75.025	68.0787	78.8338	66.5501	60.9429			798	189.287	115.543	146.75	132.453	107.388	112.946	146.239	137.031	109.693	130.431	126.879	135.839	121.912
799	89.6859	102.002	68.7366	86.3601	81.0037	70.6805	70.8401	61.7242	74.2163	97.482	62.549	78.1741	84.0262	69.1257	69.4632	81.4068	61.8438	62.0959			799	173.62	127.252	144.891	119.187	107.199	105.059	149.153	145.152	112.675	134.809	143.677	151.927	133.154
800	83.8646	92.6802	70.835	89.6626	77.6343	70.9313	72.6903	69.5696	83.6689	89.3927	60.9405	87.5824	87.2815	70.3806	68.8473	72.2785	59.5809	58.4756			800	179.169	129.386	151.608	115.695	107.697	121.491	144.216	148.643	106.576	128.83	137.534	146.514	135.464
801	82.7912	94.5014	74.352	80.3051	85.4249	70.1574	70.069	67.7951	81.4967	96.894	60.895	74.7325	85.9296	69.359	72.4503	70.8334	63.9794	64.874			801	192.713	120.434	130.904	126.052	96.0006	104.962	139.008	149.384	111.586	128.498	144.005	136.21	120.438
802	93.5785	92.7296	72.4461	78.6586	84.0924	67.8854	69.5357	68.3	75.3435	92.4738	67.0943	75.9958	76.2973	69.6048	67.648	79.9842	59.55	69.2232			802	200.867	141.852	119.924	114.168	109.572	123.357	158.693	144.114	115.502	128.541	141.656	113.458	136.871
803	86.4619	94.638	69.6311	63.8836	86.4044	72.4048	74.6956	68.6673	80.2746	89.4298	69.5176	80.7302	74.5192	73.1538	72.796	76.6849	61.9923	63.4618			803	179.465	140.418	133.694	116.615	102.293	118.045	144.744	139.384	111.454	127.244	147.253	130.712	128.756
804	90.4027	99.9868	70.2658	70.769	86.7086	72.462	74.9637	69.5372	80.0088	90.8264	62.5102	76.9307	77.1892	70.1043	67.2662	83.1125	60.9487	60.3804			804	178.828	122.34	140.663	121.32	87.3187	117.627	151.258	154.47	116.249	136.183	139.797	128.02	136.877
805	90.445	101.821	77.6129	74.5262	81.2865	70.8221	78.2811	67.1313	77.0412	90.4856	66.1557	80.097	74.9866	69.6087	57.988	93.5675	63.2126	63.0256			805	202.782	139.421	135.384	134.254	101.427	110.911	144.886	147.886	125.363	127.811	133.012	137.609	145.073
806	86.8529	92.6535	73.4139	66.9417	78.3934	65.9824	67.4431	65.8576	82.187	100.82	70.3029	75.7575	78.6283	64.5929	67.391	90.6513	64.4432	62.6974			806	201.842	135.23	130.311	131.698	100.021	113.721	133.702	147.422	107.592	119.692	125.692	133.805	124.832
807	95.6903	86.5122	67.6046	82.4169	78.6033	71.3132	78.1682	63.8731	79.3614	98.1029	67.0567	91.8476	72.9528	74.3642	67.276	81.188	69.9397	68.1991			807	182.042	124.116	134.56	128.69	103.535	117.084	144.531	152.041	112.199	134.21	132.137	129.447	137.473
808	83.4993	90.2779	66.9824	72.5159	83.6045	60.3905	78.4717	62.8355	75.1985	107.907	63.4346	76.3085	67.8029	76.9014	67.8759	91.0128	67.0702	67.661			808	196.979	125.41	127.203	133.65	101.712	112.245	139.557	138.615	117.122	136.536	135.206	131.848	136.46
809	77.7422	86.4175	70.6891	74.6087	86.8962	70.1959	71.9079	73.0259	70.7001	95.7256	58.9573	80.0143	73.3766	78.807	68.9263	83.4107	67.6684	64.3865			809	207.984	116.391	140.283	121.397	117.882	110.891	150.532	146.099	119.805	137.856	135.286	143.383	143.85
810	88.7689	88.1849	65.8146	76.5934	78.0732	73.2761	75.0647	69.8561	77.5913	95.6433	61.5769	83.357	73.2871	74.1666	70.1343	85.8611	67.9019	63.6111			810	216.76	109.317	135.91	116.95	113.038	118.721	131.231	151.316	105.769	124.308	137.177	134.978	137.411
811	84.5869	89.8513	76.6989	72.5479	86.4416	75.0546	66.6907	71.9859	77.2583	95.9217	54.568	80.7058	63.7787	79.5805	66.2762	75.4294	63.0835	63.6923			811	197.606	113.509	140.981	129.892	106.481	112.391	149.891	143.554	125.072	121.173	133.289	145.821	133.125
812	79.8663	96.6132	74.2314	67.3938	90.5858	71.2758	60.8264	74.5629	73.5689	95.6535	61.6661	79.2899	70.9309	75.3893	75.9828	79.5318	64.0033	62.0588			812	210.565	125.787	128.602	126.291	118.679	107.105	153.651	151.613	120.03	129.111	143.587	123.946	145.511
813	80.9481	99.633	79.6879	73.6293	86.1543	66.077	73.7956	72.4007	74.3864	88.3635	54.8704	70.0173	68.5741	77.1236	69.1031	83.3288	70.7578	65.286			813	190.175	125.84	125.392	122.246	102.267	109.622	139.004	140.079	109.888	123.752	136.324	115.757	136.212
814	76.9745	97.1484	71.0419	76.7067	83.8346	70.4747	74.2228	66.5064	79.0268	85.9252	72.1762	74.025	69.6841	74.6756	78.8323	85.8363	72.6061	60.6806			814	196.824	116.437	141.554	134.031	109.444	121.906	146.775	151.189	123.962	126.903	141.725	127.699	122.126
815	83.9478	97.4033	73.8101	58.0473	76.1367	75.1797	72.9888	67.4169	85.6755	95.0969	62.2628	72.2582	74.6641	70.7578	80.0427	83.3606	72.1174	63.9229			815	204.618	114.339	153.719	121.897	109.057	110.794	158.563	142.642	125.108	133.662	132.581	119.272	125.957
816	84.0593	88.0505	71.0506	65.4964	82.8692	77.1152	73.1701	73.2741	80.3881	89.8666	60.4367	73.3311	71.9442	73.8283	76.1677	88.3152	62.3791	61.6723			816	191.907	127.707	131.252	118.821	122.439	104.663	156.511	137.206	114.904	129.133	145.278	133.557	131.609
817	87.6974	85.6135	74.2575	65.8695	81.1165	82.4586	75.575	68.3954	77.597	97.484	64.7432	73.2163	65.8733	76.0713	79.8726	81.1317	62.6695	60.4677			817	201.404	123.385	153.787	115.702	120.19	109.464	150.14	136.781	117.337	120.45	118.914	141.29	124.741
818	81.2918	87.7089	76.1369	72.3507	87.053	83.7621	72.2154	69.1049	79.5137	90.8348	57.4676	75.5202	70.0623	77.6567	71.0195	89.6915	69.4637	62.2921			818	200.129	122.528	128.45	122.939	126.352	117.183	148.837	147.317	120.351	121.186	123.11	132.951	133.508
819	80.5672	82.3917	71.5735	70.6997	89.2547	77.5636	65.3609	65.4101	86.0692	87.7548	60.2876	73.8606	68.1077	77.1284	71.055	89.2054	66.4518	65.8566			819	204.722	132.481	134.956	123.045	109.128	115.429	157.758	142.497	110.846	134.932	131.22	124.62	124.509
820	86.1589	100.236	80.2466	72.6031	81.41	77.0977	68.1992	79.0225	74.0149	88.2501	69.0162	71.0307	75.6812	78.0575	71.3732	94.5434	66.0432	62.6465			820	189.647	134.607	130.273	121.87	113.207	109.858	143.255	144.352	112.147	121.947	131.641	125.395	137.461
821	89.5269	85.2223	80.3012	67.3185	88.3181	76.6287	65.3116	61.9184	80.1161	94.3746	63.0102	73.5307	69.504	76.1085	66.1442	86.934	71.6248	60.6474			821	204.124	152.739	130.473	124.875	117.696	109.999	148.293	148.014	117.173	128.445	132.608	134.323	140.937
822	76.0762	87.0393	71.5909	75.3155	90.8223	66.6595	67.3746	69.5002	75.6418	84.6845	66.9648	66.419	74.7179	74.9417	68.2906	82.9683	64.7389	63.0612			822	188.124	150.325	135.785	131.578	110.782	115.453	144.651	147.684	106.808	126.37	133.123	132.059	132.194
823	78.5148	89.996	68.0419	71.3356	87.4396	74.5101	72.2479	68.9524	71.9026	83.5712	62.5542	69.3517	73.5113	74.9785	67.0021	91.7753	67.7116	57.6111			823	196.439	142.397	122.874	130.149	115.934	110.352	142.227	148.323	111.114	135.956	138.246	107.929	136.838
824	88.2089	80.6922	74.4321	75.0714	84.6521	68.162	68.7025	60.7751	72.2938	87.1674	63.2319	75.6613	78.4238	71.7426	65.3011	83.9447	65.5804	62.3446			824	207.565	137.747	137.811	133.448	106.904	103.034	148.903	142.318	105.382	123.734	133.118	135.697	132.973
825	85.2666	75.6736	72.915	63.9413	86.8801	75.3697	60.8161	71.4286	76.8626	82.9526	65.1093	88.653	80.8308	66.058	56.473	85.8418	68.27	69.1035			825	226.346	140.032	145.008	138.543	111.105	119.84	155.203	158.144	115.024	132.345	129.276	137.052	136.954
826	82.8454	87.8892	75.4501	66.5554	78.8569	74.407	70.7056	67.7031	66.6212	83.7627	66.862	82.2241	76.2844	69.2043	67.5258	83.375	68.2861	64.2616			826	206.116	139.118	156.44	136.339	111.455	109.706	161.512	157.605	114.905	141.574	124.947	124.491	124.539
827	83.7377	85.0601	80.0496	72.3926	89.0112	79.8447	59.0777	71.4617	70.0639	81.126	62.8682	77.313	74.7913	80.0389	69.2824	87.5268	76.1721	66.1926			827	183.022	143.061	153.022	132.478	115.088	113.841	153.981	151.104	115.52	132.525	122.476	123.539	128.762
828	85.5212	86.577	77.2916	75.7465	81.7048	76.0065	72.6412	69.9436	71.6561	83.5684	63.1659	94.0435	69.453	80.2204	66.4507	85.2415	71.7365	62.7475			828	199.222	137.337	148.313	146.934	108.743	117.28	140.306	137.811	123.271	123.223	132.883	139.263	121.105
829	84.0168	100.161	76.8133	61.7324	78.6957	78.6126	74.5164	81.5011	76.9654	81.8181	63.6178	92.1961	72.1347	72.1167	61.2141	84.1631	69.9524	62.4371			829	196.706	152.468	145.523	129.946	126.185	108.432	149.184	137.574	116.431	135.494	133.04	129.956	137.867
830	77.1739	93.8577	81.7455	64.7959	82.772	78.757	67.9726	73.2191	71.4023	79.8418	62.5552	98.0742	65.5442	74.4077	69.434	88.4976	69.5534	62.0288			830	191.788	139.379	150.158	145.349	112.74	113.663	156.559	143.434	114.857	132.013	137.111	156.371	119.728
831	84.0414	97.8266	85.202	68.2959	74.7909	81.2101	79.7264	68.852	75.973	92.1726	50.2729	102.935	68.6236	79.5111	65.3673	87.3841	70.0291	63.924			831	195.406	128.807	153.647	130.887	117.084	120.225	144.763	127.965	115.024	134.056	134.153	154.252	140.773
832	96.5833	101.968	79.2093	64.9377	77.0307	80.2984	69.7332	77.0882	74.2441	81.2587	63.2678	101.271	73.3598	81.6334	70.257	72.8868	64.3133	64.9411			832	176.011	125.998	152.234	140.251	113.764	116.8	160.826	140.959	126.445	134.885	135.675	149.515	133.732
833	83.8528	102.265	85.9421	69.1896	76.0269	75.9404	66.9807	75.4856	83.3993	86.6894	62.3849	97.2193	73.0456	74.6956	61.8991	82.2997	73.138	63.772			833	192.89	143.313	145.684	137.107	114.918	128.572	156.275	134.682	119.257	138.724	141.262	164.418	128.825
834	85.509	104.273	78.3792	64.0047	77.4463	79.0346	68.2813	71.9899	80.9775	85.3974	62.8268	93.6952	77.2122	72.0247	63.6014	78.5058	67.2044	64.5884			834	189.951	137.038	149.605	136.677	116.562	120.383	144.021	133.705	121.53	140.978	130.22	162.666	125.605
835	93.5231	111.747	78.7876	66.1987	79.4636	73.2628	69.3207	72.6862	84.9328	90.6735	65.6523	93.0023	76.8599	82.3388	62.8838	78.2571	60.7247	68.6364			835	192.826	131.212	140.747	135.306	111.843	128.179	154.446	130.615	114.416	116.886	123.711	165.433	122.413
836	82.7434	95.7017	83.0376	68.0789	76.2953	74.8145	72.2581	72.3678	76.0022	99.4046	58.3348	102.794	72.023	72.7823	66.8101	69.1545	63.6651	74.7077			836	212.421	131.477	142.553	135.238	108.821	125.216	145.199	139.696	115.859	134.796	136.745	150.68	127.309
837	90.3304	90.8867	79.3358	61.6231	79.087	79.8285	68.3177	76.6016	79.021	90.1842	66.6763	98.2025	69.0811	79.6927	70.9188	77.9096	67.9187	61.0962			837	205.828	132.596	144.533	140.916	117.547	133.229	155.507	133.829	119.289	135.5	137.131	154.386	146.487
838	89.1818	91.1477	78.2589	71.6329	75.7835	76.7129	73.7411	69.7617	77.4469	90.1478	57.4994	101.73	77.0345	75.8326	68.4419	85.3322	71.1942	59.9314			838	191.03	133.088	154.099	132.825	123.97	128.599	152.536	138.026	114.333	140.647	139.236	157.765	140.183
839	85.8943	82.6719	74.7411	62.493	68.3732	73.7596	75.3685	76.3202	79.8536	84.8457	61.0808	92.5398	81.0546	74.6352	66.1103	77.0418	67.5204	67.3052			839	208.028	124.551	156.122	126.199	114	112.387	150.703	137.16	117.194	127.17	131.005	162.491	133.316
840	85.834	93.6284	87.2364	59.8561	73.754	77.4079	70.8525	68.1695	78.3233	86.5989	61.5117	89.8157	76.0604	78.5797	70.6806	76.3868	74.877	71.4267			840	197.085	112.035	137.332	127.131	122.17	130.537	155.221	139.961	121.996	133.224	131.923	145.056	136.072
841	97.9018	91.6131	78.5896	64.9483	71.5277	71.6178	72.7111	72.4155	81.2066	87.5392	62.632	88.7551	75.1425	75.8605	70.0971	76.7286	66.5258	73.4822			841	196.718	111.906	150.053	136.196	103.269	121.272	140.678	145.851	123.15	142.111	137.904	148.87	128.188
842	93.5745	97.2185	85.285	65.2796	72.5347	76.2884	67.2403	83.5884	79.4009	93.5582	68.2895	85.2886	74.083	75.4188	69.9633	85.3569	66.2998	71.8786			842	200.229	108.368	142.581	128.702	105.947	141.545	139.356	142.295	121.587	145.463	129.346	160.467	137.148
843	97.2701	82.1616	85.1587	66.894	70.3362	78.2876	68.1858	86.0206	80.296	88.4041	56.9969	92.7033	79.671	78.295	76.7097	90.375	64.3001	62.5223			843	201.46	111.612	139.264	120.757	114.969	127.815	141.458	133.068	120.987	136.75	134.728	156.179	142.53
844	95.1384	90.7552	83.7408	65.288	74.5515	85.6577	63.0317	79.5156	82.0463	88.6982	63.7944	100.011	72.0829	79.5284	68.3367	88.3763	67.3182	67.0704			844	216.615	118.276	133.065	134.014	109.781	123.465	140.284	139.022	122.103	142.215	135.53	147.953	131.08
845	101.365	87.7843	80.674	58.9574	70.2272	79.3679	64.3781	67.963	79.5781	89.3018	64.2359	83.7826	73.1735	80.964	69.8496	84.7804	69.5578	65.2654			845	201.867	108.252	152.112	126.536	110.365	120.702	143.367	131.633	117.989	135.557	136.547	150.943	132.785
846	93.8708	82.7104	80.0749	65.7309	76.4172	80.9822	66.0567	78.1627	79.3623	87.1644	58.4217	87.0435	72.2146	80.6297	68.2702	90.7474	72.0176	65.6249			846	219.055	122.072	129.872	124.452	113.685	133.266	142.3	132.703	122.567	128.426	125.449	143.784	127.793
847	91.7287	80.6615	79.3659	67.1789	74.6396	78.5709	68.3104	74.1945	77.0257	91.5001	62.5677	94.3892	70.9376	74.0582	70.6788	88.2645	72.5498	61.8709			847	200.183	118.349	136.685	124.993	125.318	119.643	139.303	136.337	123.209	135.213	132.52	148.605	127.085
848	100.629	89.6857	77.5453	62.2348	65.1641	74.7103	58.8471	77.4228	76.4241	89.5746	63.0121	84.2532	65.4485	76.0802	70.5901	90.5435	73.3111	61.4579			848	198.022	118.209	119.902	129.727	110.87	115.632	151.069	129.972	123.147	127.698	124.358	152.538	123.495
849	110.787	87.5181	80.0812	64.9594	74.5613	79.184	69.3675	79.0576	81.8771	90.11	64.7098	79.5798	68.1226	74.769	68.8866	84.6276	66.9482	67.0795			849	188.684	129.166	133.109	127.516	115.64	122.549	138.047	132.106	122.167	136.851	141.746	155.493	123.803
850	100.22	88.8251	78.2911	71.1096	71.048	78.0675	65.4686	82.719	77.6838	93.7851	63.3363	79.2523	64.8372	71.0609	70.2651	74.6149	70.5382	73.4386			850	192.331	132.733	132.916	135.081	109.69	127.698	158.98	142.616	114.875	135.946	142.36	149.713	117.402
851	91.0533	88.7522	77.6586	68.5898	72.994	74.259	74.0485	80.5086	73.5297	97.1979	67.3767	76.0942	67.3901	71.165	69.2008	71.9113	68.1871	64.398			851	188.618	120.397	128.906	128.988	110.138	125.602	135.059	137.102	120.748	140.464	141.813	155.715	132.723
852	94.5624	92.0677	84.6496	72.3913	75.8569	76.3007	62.2092	80.9826	80.7998	95.9384	67.0832	75.6657	69.5068	74.508	64.594	76.7036	67.6908	68.6692			852	184.677	127.283	122.993	132.503	122.908	122.892	148.903	134.504	114.122	123.897	145.46	155.575	112.381
853	97.0148	93.6543	77.2347	70.1804	72.5915	82.8808	72.2377	81.9903	84.6097	88.3628	67.4322	75.1888	80.0494	73.2974	69.2676	76.7125	71.59	66.6368			853	187.258	122.612	123.306	127.077	115.253	133.524	148.312	122.557	127.189	131.159	128.246	143.035	114.307
854	101.321	97.0046	83.6556	64.9396	83.8496	78.574	68.4235	86.1395	76.8231	102.589	59.8142	87.2954	67.7454	73.6517	73.0705	80.8488	70.967	62.3164			854	169.722	127.076	116.714	125.521	116.26	111.141	141.134	127.894	115.316	143.644	136.103	149.264	118.974
855	105.885	89.1378	79.6926	66.5144	74.4065	82.9442	64.0092	75.6619	82.5966	95.8636	60.9151	83.9908	66.5018	62.883	67.7253	82.6598	67.3521	65.1505			855	194.36	122.683	110.176	133.701	114.347	109.839	157.607	136.271	112.31	138.368	127.364	146.862	118.785
856	104.725	84.3192	74.3666	66.8627	72.8572	80.542	57.8092	67.6285	80.9588	94.8172	59.1311	81.8683	67.9786	74.336	70.546	81.3669	73.4706	70.2649			856	175.957	126.812	128.085	132.371	121.364	120.356	160.378	130.855	130.906	124.524	135.903	156.681	129.593
857	100.284	93.3518	74.614	68.7775	69.7208	75.1786	62.8085	74.3099	79.6466	96.6486	60.8307	90.7833	67.4251	65.4271	65.0974	80.7187	69.3865	71.3758			857	185.253	118.546	131.143	133.72	122.711	129.515	73.202	127.902	119.376	132.922	127.612	156.941	124.917
858	99.1423	83.2608	73.901	59.1282	74.1485	79.3811	61.788	70.3442	86.6589	97.8378	58.3826	89.6163	70.9119	66.5995	65.3053	75.8915	67.7829	75.5306			858	154.93	129.108	126.999	134.638	109.218	122.056	103.493	135.972	128.267	130.943	132.972	159.029	120.465
859	96.2982	94.4569	76.5883	66.0704	74.0101	78.2268	58.1879	70.3756	81.266	105.858	59.1214	83.9123	68.5262	70.5662	63.166	78.744	80.7056	67.0203			859	172.435	120.444	125.725	129.816	106.484	127.654	105.049	123.38	113.423	132.678	131.838	156.827	126.567
860	91.4219	81.3272	76.8508	65.2014	82.0399	75.901	58.9076	65.5673	80.4127	93.0622	61.0222	95.355	75.0202	73.0092	60.8666	74.774	72.8394	66.4199			860	165.38	133.12	126.998	126.999	100.684	122.927	91.7265	140.656	122.216	124.064	131.031	144.117	127.617
861	93.8737	77.4357	79.1162	57.5793	75.0484	75.8604	54.8511	64.5872	80.9481	101.23	63.4549	84.907	69.2237	70.8072	62.3646	80.7727	70.172	67.5522			861	180.831	125.587	126.344	140.341	116.964	125.848	94.4956	143.853	120.359	136.997	127.888	153.261	132.325
862	100.686	85.8973	78.9507	63.52	67.256	67.422	65.2087	69.9207	92.3431	98.2984	58.6979	92.2492	73.3711	65.6042	70.7188	78.1992	69.4694	61.5858			862	172.321	129.282	115.973	130.6	107.873	131.612	86.6599	148.286	114.537	142.066	145.57	150.77	120.979
863	97.3036	76.5809	77.6379	68.0386	71.7389	71.4109	67.1458	71.9902	95.1421	96.1508	57.2051	88.3781	74.4739	66.8027	65.7454	75.6909	65.7649	63.9362			863	176.493	122.764	118.44	133.381	113.45	121.672	92.8606	146.101	112.392	142.711	136.171	150.753	138.305
864	87.9008	91.9249	71.1806	69.3811	75.0739	71.9673	66.4936	70.8923	81.8439	92.8304	59.027	97.9616	83.5395	77.0385	70.8547	81.6619	67.0522	61.9227			864	171.199	122.459	126.243	127.206	109.41	132.93	89.1234	144.931	117.38	133.308	160.197	166.127	130.68
865	95.4792	86.596	69.8048	61.3118	78.7655	74.9455	60.3617	64.4327	82.9543	103.65	62.5443	95.2684	68.5339	71.0771	73.1915	74.9931	64.7645	71.1271			865	166.887	121.213	141.613	138.165	104.243	123.909	82.1011	134.098	121.996	140.532	133.892	151.58	124.206
866	110.933	90.5206	71.7626	70.999	78.0067	72.3381	69.4809	72.6076	81.9968	96.9644	59.1118	90.8878	69.4521	68.9347	62.1064	81.4264	63.9245	61.535			866	185.241	129.488	136.948	131.863	99.9877	120.016	93.5066	145.22	113.846	126.388	135.005	157.852	125.462
867	104.515	83.2008	74.3134	73.8557	82.6973	80.4291	59.3393	72.233	80.4081	89.6286	61.1794	86.2098	63.4807	64.1685	58.2594	82.063	65.3815	66.4191			867	182.637	122.387	125.308	141.871	113.142	122.876	116.838	150.002	124.849	131.983	144.859	168.798	124.116
868	109.974	89.6593	68.9203	64.8497	84.3387	74.9866	60.4291	66.5396	80.2658	84.2954	57.7104	92.0084	75.7597	65.8568	58.843	77.0761	69.4403	68.4414			868	157.989	112.123	128.112	131.014	106.134	127.497	113.892	154.331	115.892	133.9	130.282	154.115	121.879
869	98.1136	83.6736	67.3545	62.9052	82.0984	67.9162	62.8127	72.1587	83.6258	90.5734	66.5178	80.699	67.1278	61.2225	67.0289	82.1398	64.0767	74.9674			869	175.11	113.721	115.711	140.659	113.458	136.272	122.816	152.159	107.478	137.995	131.054	159.225	119.906
870	89.6868	93.4673	69.8947	58.7309	82.9481	68.5407	54.4333	69.0155	82.4423	91.0794	56.0269	86.2023	68.9723	65.347	61.5	84.7926	59.2458	68.5336			870	168.704	110.148	126.956	119.633	122.094	136.35	116.807	141.322	117.269	134.775	127.553	154.567	121.759
871	90.5899	82.7868	67.4369	62.6309	86.1525	73.1964	58.1806	63.3617	85.1627	90.8955	60.2471	91.0122	71.7738	69.9085	63.9411	80.8849	66.9947	72.5156			871	191.374	125.449	139.564	133.82	105.682	125.804	109.326	157.446	112.452	141.288	124.66	147.561	111.246
872	99.7919	83.0632	72.3595	64.0058	86.303	69.8143	67.1462	70.3419	85.4971	93.5846	58.6158	97.9217	84.0391	70.404	60.763	80.3387	68.0139	74.8602			872	191.589	115.44	122.077	137.5	119.036	131.111	115.184	157.942	125.071	135.164	133.68	156.633	128.997
873	99.6805	78.9814	72.0738	68.9368	80.0958	76.0574	66.6078	61.1155	81.9579	91.9814	55.0073	93.7054	73.1153	65.2988	63.3734	80.8727	61.8653	74.451			873	193.881	120.753	122.783	119.655	114.631	117.648	128.517	142.445	117.556	135.469	136.399	140.546	119.476
874	90.6087	84.627	71.6725	61.4039	84.4736	75.352	60.1961	69.4953	81.6853	90.5945	58.8002	88.0942	67.6239	60.3788	61.7048	78.353	65.933	70.5795			874	181.216	122.117	141.386	124.581	118.053	125.804	116.372	146.164	118.846	134.233	141.917	153.165	121.09
875	90.2369	77.4668	72.6825	65.3716	80.3443	72.5712	71.6842	64.3883	75.0045	92.3975	56.1505	86.5543	66.5664	66.6101	63.8777	82.4263	71.4051	71.6729			875	187.479	129.274	132.884	133.959	104.01	120.71	117.056	152.945	113.961	134.784	128.106	164.008	120.994
876	91.4917	91.6346	66.8369	61.7081	93.1553	75.5189	64.8913	67.5729	78.731	93.0314	58.8483	100.027	59.9386	66.0532	63.9372	72.9092	65.7043	71.2502			876	168.285	136.841	126.066	127.371	118.691	119.548	122.95	138.091	124.992	129.77	133.491	145.926	126.834
877	91.0612	95.1477	77.4215	62.9148	92.4071	76.9151	68.4897	71.0599	78.107	94.4041	59.1716	94.4863	63.4123	65.5603	61.3811	83.7214	66.446	70.6423			877	196.993	143.36	135.254	128.2	132.669	118.492	106.047	129.905	116.853	126.789	140.781	167.485	132.712
878	93.5826	87.7186	71.7177	61.7231	90.1762	82.2341	63.5805	64.8686	82.5821	91.155	53.316	86.4675	65.1899	66.5901	61.6988	72.5163	65.5606	73.7922			878	181.024	139.231	135.636	121.417	130.221	117.088	100.29	137.622	124.032	135.023	136.18	143.188	118.115
879	88.1462	102.162	74.5049	64.6989	85.9918	77.3375	57.8566	73.0224	77.7484	85.4015	55.7504	93.2997	58.8213	66.9215	62.1933	74.6891	68.7052	71.7436			879	182.113	137.01	143.292	121.594	113.76	123.153	103.169	132.722	116.874	129.238	111.546	150.581	116.486
880	89.3316	89.625	72.1597	66.8799	90.5568	82.8344	64.1954	61.7249	72.9851	102.533	53.2753	95.4736	65.7235	73.6225	60.3749	76.0535	70.7119	68.097			880	185.741	127.746	126.127	128.096	106.579	113.598	99.9103	141.574	112.196	131.643	129.457	160.609	130.696
881	96.4208	86.5468	75.8031	61.5402	96.8909	76.2733	67.9144	67.3549	81.7506	93.7437	61.5883	93.2121	76.5255	66.0455	61.1754	78.0889	75.4913	71.0787			881	190.773	141.168	146.183	124.823	128.593	129.025	102.773	124.966	117.788	125.686	124.787	161.616	118.544
882	88.0554	80.4628	77.9063	56.8325	94.6193	79.152	63.4701	67.5271	77.7672	90.8883	60.6527	91.8832	71.9585	64.5505	61.1645	71.1505	69.0247	74.9375			882	196.311	143.999	129.998	139.343	122.111	132.192	104.213	145.223	115.48	139.305	119.851	169.603	122.089
883	91.8912	87.6131	79.4933	60.4243	101.146	73.1022	64.4252	70.5112	82.5652	96.9922	62.7563	94.9963	69.4807	64.4306	64.4288	74.5548	68.0482	67.3274			883	177.014	125.178	136.502	129.45	108.333	130.365	96.9781	117.41	109.87	128.678	116.813	146.751	127.396
884	96.3995	73.3135	79.7281	64.1852	103.477	76.9791	65.2081	62.5273	73.7496	89.0192	58.3016	100.803	73.0077	68.1335	65.7924	68.639	70.9989	72.2457			884	178.58	134.224	137.776	126.947	114.606	137.826	94.318	109.301	124.354	132.362	115.2	152.8	120.29
885	89.4969	73.097	78.0388	61.8659	89.9553	80.5561	69.0127	64.0331	77.654	92.0731	55.4509	94.9215	76.8329	74.5282	60.6884	70.3574	60.0095	66.2702			885	186.234	130.437	123.563	131.11	110.667	131.676	102.288	125.702	112.328	127.378	123.341	130.866	118.1
886	97.8409	84.4667	78.1092	58.8148	92.9636	79.0985	65.6212	61.8458	83.9252	87.9315	68.1742	103.602	71.8241	73.8783	74.1807	72.6519	64.5733	69.3651			886	192.487	134.429	132.728	134.644	108.101	123.583	98.5357	127.66	107.597	127.728	118.58	124.038	126.711
887	89.3057	90.6753	74.3044	56.8636	84.7852	85.5037	68.5596	65.5033	78.8975	91.5134	60.8987	104.48	76.2605	63.5124	70.3853	82.1274	68.0776	77.9084			887	183.078	127.869	128.697	128.52	122.528	127.352	102.453	129.745	116.049	122.881	122.194	127.511	111.053
888	77.9172	83.5434	75.9594	64.0004	78.0333	74.2365	70.7251	71.497	79.0324	89.829	58.257	93.0806	73.4332	75.1107	67.2896	83.6552	64.5027	73.0274			888	172.407	124.602	130.593	121.748	125.797	134.573	94.5907	130.135	120.541	106.804	114.507	130.377	106.402
889	81.6889	99.3661	76.7416	62.2782	85.6063	77.8706	71.0058	69.4139	76.8335	92.1192	52.6866	93.297	77.5428	67.6755	68.6264	78.4932	72.2156	67.3784			889	195.438	130.637	134.43	131.194	115.221	123.132	100.084	134.608	116.922	120.749	110.361	132.917	118.305
890	84.9144	100.464	78.4077	63.2035	81.4113	77.3936	71.1506	73.4	84.7742	94.4284	57.8894	94.05	81.3917	74.1982	68.048	92.7015	72.6001	66.1739			890	182.619	140.821	137.967	138.337	116.368	124.234	98.4703	131.447	112.011	123.172	106.593	124.651	119.3
891	91.622	80.4875	75.124	67.0652	83.1805	82.748	70.308	67.6717	88.498	98.7288	56.2827	86.1768	84.5655	73.8829	67.0393	86.4502	70.3104	70.2249			891	190.882	134.226	140.76	126.126	130.792	130.504	98.2684	134.915	112.396	128.416	116.938	118.178	119.383
892	86.2678	89.0827	69.3559	71.0806	83.5781	81.7069	65.38	66.1022	87.8536	96.8827	54.3708	98.4381	88.211	70.9281	68.2317	88.8304	68.0005	69.9985			892	197.447	141.58	132.745	127.736	120.708	132.534	103.445	127.86	116.26	118.268	114.776	115.407	111.223
893	90.0454	88.7605	69.7754	69.1721	88.53	85.3815	70.9938	69.8244	84.7613	93.9702	54.5092	99.5386	85.7208	65.0915	65.9568	70.6922	69.2367	66.4222			893	182.048	138.769	127.184	133.583	130.185	128.306	101.144	122.34	112.679	125.613	107.256	110.818	118.951
894	88.4738	81.2331	74.5372	70.2561	85.8664	81.9622	68.3165	80.3695	87.5006	94.6347	53.4783	94.2316	82.4757	73.8553	59.3404	85.9215	67.2142	74.2412			894	181.765	136.222	133.508	134.033	128.403	127.839	103.791	119.845	109.195	119.667	117.641	116.276	128.464
895	89.1435	89.1887	75.5069	77.6015	73.7767	78.4591	60.2096	76.4663	93.3338	101.31	59.2394	95.9536	77.3518	74.7142	55.5168	78.8002	70.7546	72.5849			895	179.32	145.79	148.755	124.846	125.144	140.837	107.825	129.024	122.285	122.816	124.926	112.288	119.403
896	86.0729	88.705	68.6142	79.6362	84.1231	79.8998	67.4719	69.755	87.092	97.1885	53.8107	95.1458	78.2576	74.4516	61.7696	90.0782	67.841	71.0907			896	167.454	137.396	148.626	137.318	117.223	125.363	94.6974	130.292	121.613	134.306	129.957	126.954	114.048
897	88.8982	88.1083	73.909	72.9385	92.0129	82.3356	64.8269	72.4144	88.0421	100.736	52.8929	98.0586	84.5955	76.1047	60.3062	86.9003	64.7635	79.0745			897	188.89	138.37	127.459	125.055	123.646	124.059	83.583	139.509	117.065	123.247	119.553	126.973	118.253
898	90.9266	93.2281	76.4615	88.0361	79.4362	80.3979	68.9324	72.1639	76.6697	94.3221	54.8712	98.2629	87.7659	74.4971	61.3308	84.0134	63.3518	76.4481			898	192.811	139.665	130.845	130.011	123.414	118.402	99.5975	126.473	130.071	131.166	117.135	129.364	121.574
899	100.754	103.458	77.7569	74.3953	82.9403	84.9655	64.0706	67.5732	77.2309	98.0673	61.9409	99.2681	82.7996	75.5854	63.0205	83.6434	69.986	69.4091			899	182.457	134.223	132.578	132.402	138.174	149.599	102.009	130.844	117.835	123.606	129.098	139.779	115.678
900	100.001	90.1554	77.8965	70.5963	83.6615	84.582	65.8565	69.437	83.5922	84.4411	50.4806	100.799	87.7447	74.5732	66.9346	84.3447	64.8929	67.0423			900	168.94	141.999	141.283	148.708	122.697	122.902	92.5942	127.207	127.793	119.057	115.612	134.143	116.992
901	87.4626	90.5208	75.329	69.4945	91.4827	86.7507	60.8062	65.4391	77.1416	89.3542	58.1624	104.498	86.6321	73.9227	61.773	84.247	65.9483	66.5387			901	158.968	133.241	132.015	139.223	126.887	132.36	91.2786	123.691	114.012	118.393	125.921	127.724	116.963
902	86.2999	96.4441	64.699	63.8831	91.1868	88.1361	62.7009	65.5778	75.0154	100.221	55.6637	96.3991	88.8275	64.2416	66.5829	86.8591	62.5653	68.2615			902	174.937	142.979	135.832	140.062	114.409	132.934	112.554	136.104	127.615	118.317	130.761	131.034	111.363
903	83.6843	89.3955	74.9291	66.6693	89.9941	83.1501	69.3147	64.0468	84.7335	89.6392	52.8953	94.9718	83.9023	76.0518	59.5927	88.2921	64.959	65.694			903	176.656	137.785	123.613	149.397	114.595	114.154	115.11	130.046	139.82	116.639	124.322	140.341	110.258
904	83.7972	96.4269	75.8869	63.892	76.5773	91.7038	70.6061	80.4736	83.4811	93.5868	56.5051	94.4614	74.808	75.369	67.7812	82.2354	62.494	62.2784			904	175.344	133.595	136.27	152.493	122.369	129.127	105.494	125.125	118.264	115.755	115.761	124.832	114.131
905	78.6825	95.2209	79.945	69.6157	91.2716	78.4451	68.217	73.9651	80.8346	91.349	52.631	95.4271	78.0604	74.2836	66.2888	87.1708	59.3504	67.2648			905	170.758	142.173	130.498	137.053	125.493	142.529	107.938	144.434	128.232	116.378	118.502	129.531	101.293
906	84.6638	79.8169	72.0759	66.151	89.3339	76.9723	65.6207	71.2563	86.6841	89.8327	59.1451	90.0394	76.9666	72.7888	68.329	93.3502	58.5835	67.0156			906	170.646	137.321	123.818	123.036	116.194	122.213	103.676	157.746	119.157	109.208	117.74	135.533	107.59
907	87.2384	86.2067	72.0456	63.9957	87.8239	81.7027	66.8828	74.299	78.949	85.4336	53.6165	94.3563	69.8896	69.8077	60.1019	85.8323	64.5382	60.2078			907	183.307	135.297	127.065	146.145	112.951	131.795	107.552	130.305	124.163	106.901	117.523	128.963	117.722
908	82.1579	91.0962	70.8882	63.7265	89.5715	82.902	67.025	75.7261	81.5253	88.3246	54.8715	102.487	69.8959	69.3139	65.417	96.5018	65.1139	66.6215			908	178.931	155.129	141.102	136.456	116.635	130.626	100.274	128.105	121.821	109.355	124.497	132.822	121.783
909	92.3302	89.5425	67.9718	59.3855	91.6432	77.5454	67.2975	72.5599	87.4508	89.294	60.1975	93.9671	77.1638	71.5663	60.2105	97.1487	60.0532	70.0358			909	176.457	135.856	129.939	137.795	118.236	129.42	101.444	137.607	116.847	120.064	116.52	133.817	120.928
910	85.0736	86.6777	70.6148	57.7135	89.5745	81.4669	71.1001	66.1459	80.1361	88.7711	52.5504	93.0908	77.817	75.437	60.6171	96.7906	63.9557	66.9021			910	193.203	145.528	130.485	132.384	132.034	131.528	97.6263	129.581	129.397	124.632	140.374	127.413	124.009
911	87.3125	89.1705	69.0567	59.3491	92.332	79.777	69.5471	71.8195	79.0341	91.4973	62.1103	87.5566	79.4336	75.5083	66.3474	91.9367	63.3476	63.6982			911	169.729	139.284	135.704	134.625	125.142	119.535	103.159	126.193	116.891	128.592	125.528	140.282	112.761
912	89.5705	92.6174	71.9288	58.3785	89.9481	81.4162	74.2846	74.0876	75.4525	96.5273	59.2895	90.3169	72.485	72.8775	68.2542	88.5089	62.938	65.1301			912	166.962	135.123	126.976	132.384	117.012	124.204	96.4952	126.954	120.688	134.848	126.286	132.461	135.615
913	78.7897	81.9175	73.1586	61.99	85.5643	90.6221	71.0132	63.5349	80.0875	90.1016	59.3315	90.5244	74.9638	75.4643	68.7701	99.6958	62.881	67.4086			913	181.383	127.492	138.016	138.878	115.639	129.854	97.0503	128.109	126.103	132.092	114.682	140.142	124.96
914	79.6839	88.6913	72.5914	60.8706	85.1883	79.0471	63.9384	74.4521	83.9857	92.8737	57.6695	80.1802	78.4433	77.9745	63.9192	92.2784	58.5814	66.2463			914	179.588	135.157	114.672	136.468	109.486	127.464	101.779	143.004	124.201	138.502	130.514	140.607	123.715
915	91.1402	86.9709	71.4242	67.5467	98.0904	84.8345	68.3214	69.0084	84.2229	103.797	57.3183	77.3895	83.9203	78.4267	62.2678	91.402	71.2163	70.5773			915	177.575	141.103	126.414	134.092	127.904	132.29	99.5074	132.826	118.375	134.414	122.901	132.951	134.906
916	90.304	92.4306	70.3122	66.4586	86.2762	87.0618	64.1137	60.5213	70.7348	94.6058	57.1841	75.4236	75.6175	68.531	63.0738	85.1176	66.6133	73.873			916	189.378	140.73	126.924	142.416	122.262	124.033	107.421	141.958	120.393	140.681	116.967	114.383	119.181
917	87.1354	95.3839	72.001	64.0748	76.962	85.9201	64.4527	64.4578	78.9212	104.805	62.1996	79.0411	77.3557	69.6315	60.305	86.0935	67.2231	68.828			917	178.403	143.55	123.398	127.918	133.888	118.41	106.163	144.428	122.017	121.944	125.532	128.838	125.095
918	84.0496	94.8271	76.8087	61.1661	80.1862	84.6036	59.8217	70.1619	81.4608	105.458	53.6496	82.2923	76.5723	77.97	63.7644	90.1332	65.3259	69.4996			918	187.316	143.385	128.706	129.935	134.483	118.418	99.2252	129.044	128.342	126.102	111.117	145.67	122.022
919	77.7781	91.3485	70.5896	54.4319	84.7477	77.3137	60.6199	73.4171	81.9707	96.3599	59.8356	80.7775	83.2288	74.4149	66.6102	76.4196	65.1368	62.7626			919	189.62	147.352	120.169	139.285	125.428	127.622	104.345	138.077	121.271	125.326	129.373	143.51	129.37
920	84.9212	85.0993	73.028	59.7133	81.9907	70.6732	67.7165	74.5026	84.8193	91.0024	58.5746	82.992	82.9846	70.5181	65.1034	86.4579	70.3617	58.3886			920	184.331	144.108	136.59	130.851	122.349	122.19	119.011	126.211	140.845	118.722	119.718	134.421	130.116
921	78.9996	93.8275	72.7972	61.2499	79.3774	86.4733	58.9645	73.16	89.6596	91.9664	57.1959	91.3141	80.899	76.8117	63.0702	86.159	69.1094	67.2668			921	184.266	144.504	130.544	133.247	126.614	130.144	104.485	128.057	119.846	126.81	131.544	127.566	136.374
922	78.1773	95.2729	78.9602	61.5686	81.4266	86.1867	62.9687	72.6815	85.1566	87.4463	64.7402	87.2645	75.9257	65.6211	63.3678	90.9419	68.1048	62.4358			922	194.801	133.388	137.182	124.892	123.801	126.803	119.074	131.206	132.926	129.362	117.4	143.942	132.197
923	80.4571	93.6959	72.8971	68.4104	81.345	86.8707	58.8012	73.2223	81.9653	100.048	56.8973	83.0909	84.7145	78.6105	66.8507	91.5665	65.0711	63.1416			923	168.486	130.166	126.485	139.274	127.271	123.134	107.606	132.047	129.685	135.145	131.157	135.108	127.074
924	83.1977	91.9835	79.3365	65.3503	84.1973	79.0292	59.2302	67.6478	87.9636	96.9879	60.974	78.4969	79.8485	63.7637	65.3973	86.1275	70.4974	65.6051			924	175.578	144.201	119.836	143.612	121.386	127.07	110.443	140.607	136.799	129.134	119.623	139.729	122.911
925	85.4739	89.5235	81.1225	60.6418	87.3787	77.4106	59.5118	67.9262	79.0896	94.1519	59.8944	74.657	79.1995	71.5663	62.8332	73.2553	59.9545	62.1082			925	175.538	153.218	128.708	122.272	132.022	128.955	102.837	117.991	125.854	126.424	128.038	142.174	130.937
926	77.3673	103.143	80.385	61.4037	93.2357	88.9254	71.9551	70.1749	77.9531	89.4677	59.2414	87.8777	78.3834	62.9343	64.5277	85.4289	61.7529	64.8276			926	173.45	153.879	122.955	133.737	124.24	139.698	99.4798	122.675	140.527	136.801	128.2	135.099	122.816
927	83.0859	102.135	73.038	59.9287	94.1078	94.003	65.5713	71.9599	79.1585	91.6908	54.4965	89.2369	78.882	66.7144	61.999	78.8613	60.4954	64.41			927	182.868	144.635	126.73	130.623	125.743	125.418	107.432	135.867	123.994	130.158	123.356	136.785	127.06
928	83.9366	90.5138	73.217	65.6653	84.6991	84.7843	67.0789	71.1968	78.5356	93.8973	59.3571	89.3969	84.0569	70.2179	61.5097	84.8148	64.8417	71.4983			928	178.214	139.578	127.61	128.132	126.207	118.849	102.921	138.478	130.274	134.061	122.625	141.23	125.167
929	83.8916	98.3803	69.205	63.4335	84.8386	81.6178	64.5932	72.851	80.8145	88.469	57.07	76.68	81.6807	68.7692	70.8331	87.4128	65.3749	67.7279			929	185.541	154.372	119.055	130.394	118.199	123.848	102.834	131.377	132.574	135.524	117.463	151.745	127.351
930	90.2575	91.6283	72.7019	63.759	89.4457	78.3078	58.5476	68.0527	83.1186	94.6541	58.529	80.6182	78.2222	74.9735	64.3407	94.1681	66.7855	69.5089			930	175.84	143.953	121.783	134.268	127.335	125.96	100.168	124.248	122.421	119.88	118.35	148.375	127.885
931	80.3838	95.9439	79.2826	62.6559	89.6687	71.7499	63.0899	63.5979	86.1084	99.5929	57.8007	83.276	80.7464	63.4936	66.7972	86.8311	60.5687	71.3235			931	170.917	131.877	121.262	125.623	121.996	126.193	105.711	125.505	122.761	131.441	121.53	150.685	127.11
932	87.2782	83.5049	69.5622	63.6524	84.9346	72.1441	70.1024	76.5895	89.1579	93.9557	63.5717	83.724	82.8806	71.1635	61.5606	83.0804	65.7011	62.4232			932	172.143	136.408	133.227	126.779	113.76	138.177	106.63	131.12	127.396	137.04	129.302	143.518	158.766
933	90.0531	95.6262	74.315	60.0096	91.4731	71.6594	58.3539	66.4078	76.5723	87.6189	63.0845	77.4864	88.4608	68.1487	58.6551	78.3295	63.1803	70.491			933	170.018	149.881	123.634	123.366	131.358	127.846	94.8759	135.748	114.402	145.239	118.345	144.427	141.743
934	78.1021	92.0998	71.2221	66.5412	91.8327	74.3902	65.6008	62.0019	80.6858	90.8307	59.5489	85.6721	76.068	73.8677	63.595	82.183	68.4219	71.5011			934	173.967	157.491	120.719	131.438	126.414	129.967	95.9314	134.294	115.569	143.577	115.852	138.138	139.066
935	77.2932	91.6313	72.4232	67.725	97.9546	70.9335	64.0723	71.3579	80.8677	98.029	58.3017	81.6409	89.5344	72.8357	60.3952	82.776	66.2673	66.6414			935	167.847	145.346	122.591	117.805	139.166	137.526	105.39	127.526	128.631	138.854	112.308	138.687	128.327
936	86.5674	104.247	68.1734	59.1911	88.8633	73.2596	57.8824	76.6641	83.3531	90.3093	64.894	84.0166	81.1295	67.7267	67.8243	88.9611	59.1698	69.1523			936	184.997	137.353	112.719	118.279	126.978	121.555	106.763	136.909	125.215	131.397	111.73	145.566	130.373
937	81.7316	90.9338	76.0014	67.1098	102.687	69.514	59.8037	74.1899	77.3914	83.519	59.2259	85.1914	87.8011	71.7974	64.0329	84.9074	57.292	66.4163			937	176.126	147.52	108.993	123.26	132.766	129.539	96.6916	125.504	123.975	135.789	99.6102	150.216	134.947
938	81.0636	92.5181	69.5763	61.8063	88.8249	67.4363	56.9631	69.9766	73.8494	74.7899	67.7238	85.2243	78.0664	69.7114	67.9596	83.1761	54.9441	64.3583			938	187.214	146.312	123.601	123.474	129.864	139.489	107.796	120.721	123.23	138.341	115.363	150.007	115.326
939	75.6397	96.5946	68.2657	69.1415	95.5362	63.1602	62.6577	73.4223	80.6261	84.7125	55.0147	83.8602	79.7712	75.9703	67.7919	88.2326	57.8864	65.1521			939	172.503	145.926	109.48	128.48	132.727	136.446	106.156	121.742	111.378	131.835	122.756	153.883	117.927
940	74.9495	95.7313	74.0873	64.9101	90.0912	72.0501	66.2607	80.0547	74.8988	80.073	57.8358	88.5332	78.2932	69.7696	64.0672	87.0951	54.0828	69.7073			940	184.045	139.035	106.505	134.842	138.707	128.461	101.171	126.541	124.575	143.319	124.201	149.567	123.825
941	73.1092	106.911	70.9993	66.8706	99.2755	73.4203	57.6167	64.8353	75.2138	78.5639	62.6285	81.9883	76.7533	66.7729	64.0285	82.8601	55.6316	69.3197			941	176.615	137.193	118.08	125.3	129.002	137.558	115.932	123.666	122.175	150.829	120.665	156.565	135.919
942	82.501	99.0101	74.6802	67.9208	100.19	76.3683	74.7331	66.513	77.5801	88.0239	62.8801	87.1951	81.892	67.7545	66.2659	77.5788	57.8904	67.8654			942	196.188	139.712	118.396	122.911	133.295	131.571	111.445	129.02	124.292	135.792	129.038	149.468	112.363
943	80.6866	101.418	74.9107	70.6424	99.3918	71.4621	69.0054	64.7914	72.2055	94.3047	62.8534	77.0227	81.4642	71.5599	67.8307	85.0773	57.3644	65.2753			943	170.662	144.51	112.633	139.158	137.358	131.354	120.59	129.819	115.312	139.367	116.202	158.52	126.587
944	72.9666	93.8307	74.4761	59.9539	94.74	74.3291	62.7052	69.165	77.1554	80.8395	59.9247	90.3427	85.7321	68.9912	63.5676	79.6823	59.5031	62.5104			944	164.088	132.091	135.286	126.99	128.773	127.419	101.631	125.427	129.217	132.081	128.493	123.109	120.941
945	78.9672	103.619	74.8297	68.8233	97.8021	76.5579	69.378	69.6478	72.4661	87.1566	57.8213	88.0508	85.485	79.0198	60.9866	79.0741	59.1526	62.566			945	154.003	143.692	116.622	120.782	130.922	141.486	110.671	124.366	118.672	130.825	118.833	133.179	123.882
946	72.9089	92.4412	84.477	69.4333	96.3422	84.2724	72.7828	71.8215	83.542	100.036	58.6481	84.3717	84.4992	69.5688	63.6213	80.4229	55.3819	60.2773			946	182.978	137.973	129.015	140.661	127.066	127.501	101.426	125.632	128.142	132.641	111.601	134.24	110.191
947	75.1328	91.4097	81.2549	59.9127	107.117	83.5275	63.7647	70.9965	71.3511	90.5183	57.5694	80.9768	83.7279	63.207	62.9873	88.08	58.3907	62.1768			947	161.442	135.771	117.412	122.869	127.825	127.627	105.898	119.127	127.507	137.087	118.734	140.801	119.91
948	80.9812	98.799	79.6032	61.4409	108.055	85.9557	64.8476	65.9444	73.256	98.9298	58.5962	87.0186	82.445	69.9984	67.2866	89.9301	59.7266	64.5728			948	170.116	137.991	133.754	124.659	121.087	125.453	111.858	109.426	135.105	153.233	122.389	133.118	117.573
949	83.2576	94.6005	74.8587	76.6788	104.433	77.9481	60.0528	75.073	73.3656	83.7922	62.3327	87.462	84.2498	69.3885	70.3218	85.2753	60.9801	72.7547			949	168.872	96.9675	112.671	124.99	128.783	126.908	109.922	130.519	127.62	136.744	124.432	141.834	112.716
950	86.9509	109.058	72.6535	70.5155	99.4661	85.4399	64.6708	75.3099	77.4194	94.0386	63.6982	81.3401	85.1307	79.4564	73.6043	86.336	60.0826	65.648			950	165.243	111.333	127.899	130.677	138.319	143.509	100.507	129.692	139.495	139.607	114.022	128.361	120.359
951	82.1662	98.4321	75.5391	79.0608	96.5511	75.1968	67.1921	72.7106	77.2175	90.3552	54.487	80.3398	84.389	77.0001	71.6746	85.7559	59.0039	67.0481			951	167.583	105.485	124.408	126.172	121.953	133.044	114.908	125.851	130.713	135.563	122.483	133.535	127.939
952	87.31	93.8346	75.7357	74.9208	90.9282	79.176	69.6431	76.5877	76.5179	82.141	55.8261	87.3537	86.7373	78.9959	76.8145	93.8294	56.025	72.4681			952	172.35	113.506	126.779	127.317	120.899	137.491	115.387	129.86	141.439	124.458	121.102	128.797	123.771
953	84.6781	97.6853	75.5921	74.8852	91.4431	85.014	69.5536	79.6252	77.176	83.7188	51.6485	86.5783	91.5446	84.6068	66.9157	87.8702	57.4864	73.8013			953	166.085	107.929	116.002	125.292	131.866	148.182	111.58	122.122	137.487	132.528	115.015	122.873	137.242
954	80.6813	92.6468	73.0022	78.3678	90.3308	79.1718	71.7064	77.44	77.1526	90.9759	69.9338	87.6826	78.6707	83.1876	66.2356	92.7609	54.3843	67.9001			954	180.384	99.9851	118.799	126.572	134.363	127.209	119.831	144.23	136.943	135.618	133.192	126.927	131.085
955	84.4534	91.7251	72.8711	76.7467	98.4413	77.9889	64.7059	75.6573	75.2488	101.677	53.4594	78.1772	89.2984	76.386	70.0701	85.0786	57.9535	71.1966			955	181.202	98.0642	126.048	130.748	122.865	143.899	116.666	138.808	142.71	139.365	129.949	116.602	128.421
956	79.5739	102.675	72.8946	76.2682	96.342	78.1052	66.1063	79.3489	70.4382	85.2894	53.4222	83.7129	88.7869	78.0108	66.0658	93.2289	54.2587	65.2623			956	166.452	104.654	127.181	119.33	127.604	143.036	131.118	140.478	135.863	133.707	122.076	125.06	127.823
957	80.6852	98.7991	67.1622	67.5533	99.6646	86.2059	66.3395	73.4804	85.1009	88.3786	56.966	91.5919	86.91	79.9635	67.8948	95.1922	54.5231	67.3341			957	163.175	119.76	134.082	130.557	127.351	148.774	141.825	147.35	135.449	135.054	123.395	127.62	128.323
958	82.7312	98.1275	69.6885	69.6059	85.9387	82.0173	65.364	74.8867	75.8941	87.4383	55.4412	83.5957	86.1383	79.1399	62.8715	87.3992	65.5012	77.0966			958	158.407	109.241	127.537	118.239	131.27	148.538	124.475	145.393	141.026	127.995	123.315	127.554	128.752
959	73.7663	109.361	76.7414	69.0433	91.8501	73.9073	64.627	81.0584	79.4537	83.3118	58.1553	91.2738	94.5401	81.1073	61.7898	87.0582	62.0803	69.4379			959	174.085	111.209	110.424	118.228	131.743	147.743	115.04	127.72	135.036	138.879	129.143	116.96	116.945
960	78.3927	95.6133	71.2666	68.8926	95.3669	75.1135	71.6579	79.5426	78.9262	80.6098	59.0786	86.2527	88.1418	76.0752	64.6984	82.185	58.7008	74.7595			960	165.321	113.937	132.248	125.72	132.343	146.249	122.388	130.791	125.809	141.466	121.164	127.66	133.18
961	75.6163	101.124	70.899	69.9776	91.3723	81.1492	71.286	85.0982	84.0507	81.9602	59.0986	89.0134	89.0502	73.5291	63.7369	86.6577	62.0531	70.9183			961	173.463	114.591	120.387	123.945	136.963	151.654	117.906	129.322	136.811	143.094	128.166	122.669	126.412
962	79.8664	107.276	78.1709	70.6105	97.6057	76.9419	76.4268	81.733	78.0198	82.7344	55.6244	91.9276	79.0742	73.0375	72.5982	82.2194	63.787	72.6028			962	154.491	107.912	116.22	125.094	124.108	143.702	122.155	131.138	125.688	128.891	128.451	133.952	124.71
963	79.1926	112.984	75.5611	71.9905	97.0323	89.6773	74.0821	76.9136	82.1176	86.4186	56.3207	87.7049	79.8787	76.9364	61.5144	86.6603	63.9794	66.5844			963	160.969	103.371	124.539	115.189	124.126	129.535	123.929	139.052	124.755	124.692	125.54	127.087	137.322
964	75.5957	111.63	72.4776	70.0871	92.6079	82.0719	77.5525	83.7116	79.0994	79.6536	57.1738	87.1461	82.3832	80.851	62.4811	88.5438	57.1658	64.8337			964	169.882	100.585	141.936	124.716	130.163	146.745	121.645	128.974	135.381	133.652	135.007	124.973	129.642
965	80.0999	105.871	75.37	72.3388	82.7739	77.0428	77.9305	81.5718	82.1576	82.8825	61.4408	88.0652	88.5515	79.5763	62.2616	85.4296	63.3758	64.8963			965	169.456	120.902	137.818	125.724	132.951	135.934	115.954	124.725	127.503	135.472	126.693	132.388	127.972
966	82.2357	105.628	74.5355	70.3538	79.8367	87.9675	72.3062	77.0002	79.4754	86.4884	61.8461	85.5517	89.0931	74.8323	61.2146	78.6532	59.0925	71.2486			966	167.193	110.985	136.583	121.831	127.7	137.037	128.963	133.997	144.594	126.388	137.44	121.044	123.096
967	85.6417	101.092	79.4787	68.6393	81.542	76.3137	74.6874	74.7226	78.4613	79.8146	61.2362	91.4195	81.7594	84.2035	63.5207	80.4147	57.1149	69.3209			967	164.125	107.676	145.317	124.384	135.389	138.519	137.684	118.562	132.36	141.933	118.951	112.998	126.564
968	88.2203	95.147	74.9215	65.3396	94.4998	74.6091	78.519	86.4382	72.6489	86.8792	53.2707	79.6297	85.9621	74.9189	67.1526	85.5584	63.9811	66.2343			968	156.007	121.836	145.502	127.105	120.56	145.886	117.837	136.898	136.004	141.058	126.409	119.646	141.24
969	82.445	105.529	75.2884	68.9019	85.9545	81.3828	69.5163	86.7635	73.6821	81.5045	56.2522	74.4418	93.5542	85.7351	69.8947	77.8042	58.8216	63.1386			969	175.33	94.351	152.637	125.161	124.559	132.971	115.938	134.107	123.542	127.556	124.367	125.812	125.413
970	76.5711	89.0185	70.8052	67.365	91.7193	84.9596	71.7835	89.3562	83.9152	75.6004	56.2473	77.3828	84.5057	85.9765	64.5566	89.4376	61.6019	67.6101			970	171.831	109.014	145.266	116.654	131.012	137.998	118.006	132.302	142.256	135.477	123.239	124.584	131.555
971	81.081	102.285	72.4901	65.7221	90.302	76.2309	74.8895	87.4282	78.3704	94.7365	51.2714	75.2157	86.6153	78.8752	69.0836	83.9785	61.625	64.7959			971	163.778	109.263	141.014	117.327	113.709	146.691	123.158	146.984	141.277	127.833	114.863	123.561	127.851
972	81.2297	100.171	77.2401	62.3354	95.174	80.2299	75.0415	79.0923	84.6781	83.2548	57.2025	81.9079	88.9181	81.5768	72.0199	82.1424	70.0909	64.3828			972	175.156	117.785	133.19	118.249	124.643	145.059	121.674	148.831	156.611	127.89	119.571	139.909	119.604
973	85.0195	101.042	73.3533	65.7643	96.3431	86.0085	69.3975	82.136	76.7275	87.0948	51.7257	83.2278	84.4638	85.3022	66.87	84.4218	59.1863	65.0899			973	165.694	112.78	140.163	118.185	130.696	135.013	118.691	130.187	145.42	135.921	119.256	134.778	132.154
974	84.911	99.5788	79.347	75.1071	89.0686	76.2185	68.6749	77.6148	72.7067	79.6029	55.8377	85.0687	81.0609	85.0966	71.1619	79.8595	60.5368	76.4246			974	163.975	103.626	144.123	122.243	118.595	138.334	121.444	142.653	141.945	133.534	123.6	141.611	131.689
975	83.8472	105.436	71.3534	76.6081	93.928	84.7904	66.6867	85.5982	75.3609	84.8461	61.0597	92.1516	84.6963	80.8533	69.0075	82.0111	58.6873	71.7177			975	165.7	127.278	140.2	130.429	125.064	138.1	119.142	138.307	148.073	127.939	139.224	137.66	125.517
976	88.4147	100.572	77.3413	71.4828	94.4081	82.1908	63.3525	78.1027	76.9562	85.8757	62.8996	89.9155	84.8239	85.0057	73.022	82.5377	59.1627	68.4987			976	151.227	125.821	130.385	122.147	130.308	128.044	116.668	130.361	147.088	129.352	137.227	129.524	130.451
977	80.9846	92.7679	70.9557	71.9608	84.3676	79.1125	62.2243	83.3992	81.4874	74.5329	60.2395	92.9849	77.4231	82.6348	61.1792	79.9839	56.4563	71.8187			977	147.732	118.971	141.886	136.646	124.231	142.701	117.869	133.372	144.079	136.574	125.094	129.292	118.061
978	73.7819	86.7852	80.4341	63.185	91.0392	90.6802	67.8851	80.3091	82.2583	84.9266	65.5036	100.002	81.6135	83.9846	68.2337	85.6687	59.5557	68.5279			978	151.45	127.787	138.185	123.757	114.866	134.585	120.192	114.629	145.966	119.006	139.879	123.857	131.098
979	76.6071	93.1927	73.5001	66.2845	92.2052	91.8335	62.1107	81.4573	79.4281	79.4981	60.6203	85.239	83.4065	79.3267	62.4206	84.7106	62.0189	69.6325			979	144.792	125.368	124.094	139.759	137.032	134.801	115.975	129.494	150.543	117.573	135.097	123.554	134.822
980	79.4699	98.8206	70.2268	67.3414	94.2731	97.9548	69.9394	79.6747	76.2425	86.9769	63.6083	89.7206	81.8496	68.9639	65.6999	87.4217	57.0819	65.1497			980	148.694	132.132	149.203	128.192	119.832	148.699	118.768	126.046	143.311	122.323	144.702	128.796	122.435
981	77.6078	92.8651	73.6742	62.4857	101.802	85.8272	73.5246	77.0225	74.5702	84.5292	58.1482	83.5158	87.3619	74.996	68.4729	84.7939	58.3116	66.221			981	158.256	126.687	139.793	132.319	121.92	139.261	118.016	135.935	141.505	129.336	140.775	123.194	136.953
982	86.6016	91.8033	73.337	64.146	93.8134	84.5783	78.4778	73.5796	78.5522	83.2269	56.1654	92.7793	86.8477	81.3077	63.224	80.4708	59.1726	70.9044			982	149.265	130.614	129.508	124.157	124.57	130.451	119.246	128.679	151.385	123.044	167.68	115.077	122.306
983	76.6413	98.0104	69.7714	69.5524	91.5957	76.9886	69.2735	79.4983	71.2489	86.7439	60.6915	95.8574	85.7218	77.2639	64.1795	86.64	57.177	76.8955			983	155.135	135.241	135.747	130.826	134.347	143.641	115.566	127.907	146.785	135.657	147.069	125.001	112.855
984	78.8639	91.0655	64.627	62.8868	98.4282	84.2675	70.0085	78.2142	73.4864	81.918	61.3204	86.0642	85.2201	77.0579	68.8245	79.0312	54.9957	76.3209			984	164.407	126.958	135.061	109.934	132.269	145.229	117.863	135.4	130.908	124.759	150.818	131.934	114.861
985	75.6923	96.2476	64.554	67.0663	93.9474	74.8099	73.3175	77.4672	74.3972	77.4068	53.6554	88.075	87.5276	79.0844	61.5927	87.0537	61.4573	73.3223			985	172.41	108.398	139.209	118.176	136.963	152.101	110.778	121.616	145.925	119.337	156.637	124.622	119.511
986	80.8233	93.9999	67.7642	74.4334	97.4224	77.8003	75.3288	80.4487	76.5813	92.0549	59.6702	85.1873	92.0256	74.9658	65.2759	83.6528	59.1185	80.7154			986	153.256	120.613	132.573	116.369	118.282	125.165	122.601	126.387	135.975	124.123	148.568	122.902	126.476
987	86.4626	101.705	71.7029	79.0037	97.2747	81.0549	65.5496	70.9253	78.0362	85.4126	64.3328	85.0941	89.2392	78.4764	62.8187	86.6865	65.6714	71.9549			987	157.015	127.404	135.645	130.383	128.866	142.417	121.623	130.354	141.5	125.695	137.106	123.107	126.457
988	78.4939	96.673	74.6889	71.2112	101.715	89.8496	67.1615	73.4615	74.4102	87.2076	64.3335	90.8439	84.6816	74.6677	63.4622	86.2458	62.6417	73.0938			988	160.592	120.955	125.35	133.944	124.724	120.736	120.422	133.868	139.086	133.924	138.168	118.814	124.281
989	75.6414	101.63	72.3751	72.0449	98.2332	85.1429	67.744	76.0103	79.6488	92.7881	68.117	90.843	80.1598	79.3853	62.8241	87.2511	59.2226	79.2801			989	159.904	137.812	120.158	117.149	124.807	130.007	108.061	132.833	131.886	125.116	138.375	125.782	123.665
990	78.9446	92.5444	80.8033	72.1085	97.7105	91.5092	57.3168	76.1848	78.8932	85.012	61.0027	92.0191	81.6719	78.0791	65.0254	87.0917	58.712	74.6713			990	152.637	122.101	127.808	129.767	125.484	121.254	104.828	146.055	138.64	135.373	145.431	128.567	119.599
991	81.0782	97.5008	75.0076	69.1665	95.5322	86.225	68.2779	72.506	79.617	86.4617	65.0706	100.019	80.5232	68.285	64.1205	82.001	56.3337	70.4295			991	173.806	142.155	144.577	115.574	124.026	126.396	104.618	132.031	128.54	138.776	136.383	133.514	123.674
992	87.0224	94.8366	65.538	72.5775	103.857	92.5631	63.0741	80.1348	72.7585	87.753	60.3683	90.2556	81.1104	75.0052	61.3664	86.7175	62.7197	83.4888			992	161.191	116.44	124.987	123.271	125.721	129.633	107.735	116.42	127.432	131.656	146.042	117.994	116.732
993	90.0593	97.6841	68.1913	66.4837	90.1381	88.9903	63.3157	80.5424	79.5726	86.2337	60.1501	93.0105	78.0443	78.85	66.4667	77.9481	58.41	79.0773			993	160.062	130.6	122.691	121.481	121.322	125.444	107.131	133.594	126.171	123.241	131.604	125.713	131.489
994	82.7715	107.18	73.7963	74.7954	98.1268	76.0585	65.9719	75.0701	77.1954	91.7419	59.5062	89.3382	71.8691	81.4622	66.1028	75.8478	58.6443	72.4935			994	166.39	137.378	121.454	118.869	126.698	129.942	121.321	127.748	123.125	128.513	138.909	130.81	126.543
995	80.9674	90.3605	69.7181	64.8234	82.5034	75.7608	71.6134	73.8121	79.4054	93.7878	58.2911	90.2699	72.128	74.3394	57.6882	83.4297	64.1634	75.1608			995	165.687	124.655	122.288	121.344	121.405	125.84	105.122	125.083	133.877	131.957	144.52	131.563	131.476
996	82.2126	94.2458	73.5732	66.8169	96.7055	66.3263	67.5302	77.4135	76.2685	92.4262	58.6627	100.653	81.328	73.6897	58.6886	89.7291	64.2716	80.562			996	161.597	119.85	132.281	122.919	123.147	137.033	110.389	123.228	132.044	149.274	126.792	127.996	122.152
997	82.6077	95.2597	79.958	70.1842	97.5791	76.8719	71.1271	79.5274	81.0847	86.7148	63.0552	100.896	73.3131	77.7415	59.2622	87.2632	63.9182	70.2605			997	168.193	118.442	144.288	124.358	117.332	124.524	120.597	128.266	137.11	141.636	133.305	119.761	120.796
998	82.6944	90.8732	76.9262	68.617	94.3303	71.9652	69.9101	73.2791	77.7627	86.1593	63.528	98.6083	76.2707	69.3113	59.7831	81.9781	66.2545	70.2141			998	159.227	122.898	129.458	117.313	113.888	129.724	112.478	122.906	140.07	142.143	124.328	133.864	124.707
999	77.7825	98.6995	83.4338	72.325	102.465	74.2388	69.814	76.5983	84.2527	87.5365	57.0998	100.167	80.4076	67.8911	65.848	81.6053	68.1961	69.1195			999	144.013	132.218	132.996	125.273	126.364	131.623	117.785	134.564	137.684	137.493	136.404	142.791	124.495
1000	86.2026	101.179	67.3092	72.1634	95.7718	69.9826	62.1566	73.1102	74.2567	78.6778	60.0484	103.887	75.705	70.7986	62.9765	87.4906	63.0854	71.8006			1000	160.143	116.451	116.223	125.845	122.345	117.556	103.709	132.479	143.024	139.875	136.503	137.736	135.014
1001	82.5282	104.257	81.2131	71.5038	98.277	69.363	67.2379	67.1411	84.9421	84.3428	58.5277	103.216	81.1036	72.7103	66.9045	86.8757	62.2789	68.8846			1001	146.498	121.755	114.496	127.222	110.896	123.192	111.245	124.949	140.964	144.299	132.251	131.791	125.562
1002	86.9965	94.0405	79.9617	65.8415	101.41	75.207	63.0836	75.0677	86.9537	86.8307	52.3401	107.81	75.7534	69.0316	69.2904	83.8581	69.2995	73.8443			1002	139.201	122.832	122.223	122.633	117.318	117.784	124.666	138.52	157.554	138.723	129.65	128.951	116.722
1003	82.2566	91.6783	71.7837	70.9795	96.254	73.5842	64.2145	77.0923	80.1947	94.5318	58.0476	93.3304	77.1481	67.1191	68.6898	81.5035	63.6298	69.0005			1003	136.469	124.23	119.104	125.889	126.201	120.521	116.667	137.747	140.132	142.332	137.912	143.222	122.369
1004	87.6731	91.4552	70.8378	71.0391	99.9571	75.2973	68.233	80.5643	79.1073	92.3461	56.8879	94.6143	77.1887	71.7519	61.7923	79.445	58.9792	66.327			1004	141.964	127.827	133.311	132.832	129.692	119.196	116.513	137.375	143.179	135.987	138.514	129.232	116.689
1005	87.4143	96.5005	69.9476	61.7133	104.98	82.0977	68.0359	73.4555	78.8654	90.427	59.728	108.466	71.8377	77.5964	59.9509	90.3881	57.9371	64.5208			1005	149.831	129.588	132.562	128.357	131.109	126.648	113.191	135.183	139.35	137.307	151.817	139.713	122.137
1006	75.0394	97.1252	74.0165	71.1212	95.9088	85.2431	68.8012	74.8791	70.1433	93.6008	57.3347	99.4685	72.8592	73.2763	58.2642	89.7269	66.3061	68.8071			1006	159.505	119.967	127.242	132.589	129.777	124.72	112.89	127.834	135.82	130.588	144.524	125.39	123.319
1007	85.931	95.0499	75.5219	64.8076	103.826	86.1815	64.4167	76.8245	75.0929	84.9034	56.6586	105.02	83.3786	64.0706	69.2727	87.6456	57.6064	71.8832			1007	149.681	107.507	132.155	121.182	126.814	124.908	128.228	134.346	139.71	139.697	139.583	116.069	123.568
1008	79.5201	101.87	69.485	66.7314	103.627	72.0247	68.4205	76.5199	73.3483	91.1888	55.4146	97.6891	78.8326	68.9841	63.1295	84.0637	66.1604	74.7064			1008	160.084	124.753	127.936	128.591	129.375	123.479	113.85	134.822	146.81	132.985	131.996	137.821	134.15
1009	77.8664	102.8	75.2387	64.4108	99.3945	81.3891	67.7655	85.4817	77.6329	84.4494	56.2196	103.06	76.0901	61.0353	63.564	86.4678	63.9865	75.2106			1009	154.85	122.398	138.279	122.751	128.232	127.727	116.144	132.482	136.263	108.915	129.802	127.809	124.768
1010	91.2816	103.185	72.4422	69.8435	82.5255	86.3486	63.9502	91.4116	76.0488	82.1189	51.7938	99.9768	74.3827	61.984	61.3627	90.6464	64.3851	79.7252			1010	156.692	121.615	146.454	126.837	127.489	128.961	126.327	125.44	137.939	131.535	124.039	137.548	130.213
1011	82.9553	101.674	71.1012	65.4514	87.9538	83.8551	69.9474	86.0419	77.6763	88.3426	56.056	101.67	72.6978	62.2348	64.1501	90.7364	61.2041	72.3537			1011	163.718	125.345	145.802	122.753	135.403	134.5	127.31	129.755	142.622	128.183	135.822	132.229	130.086
1012	78.7383	93.4176	71.7153	69.6569	86.7735	81.4769	69.1593	94.378	77.6248	86.4554	53.778	95.7256	77.7427	72.2679	61.9427	96.4514	70.4492	77.5959			1012	144.586	135.989	150.337	119.974	131.886	139.271	115.572	132.957	149.851	122.094	119.073	131.455	126.329
1013	82.7519	100.642	73.3661	76.1115	93.0199	81.7578	68.0238	90.8652	82.1528	88.361	56.8241	107.251	71.8109	63.7408	61.9143	90.4008	57.5557	73.5891			1013	148.315	125.092	129.342	123.671	123.316	137.823	121.329	121.837	140.87	135.262	138.538	141.524	140.499
1014	80.0753	106.807	68.2948	65.8579	81.8416	86.6559	62.0465	82.8879	79.7703	95.0531	58.9914	100.521	68.1559	64.2461	66.0664	90.9707	56.582	82.0161			1014	149.588	126.656	140.495	128.536	128.833	124.851	117.707	130.82	138.755	125.837	148.259	136.049	126.029
1015	69.0426	94.6798	66.7607	73.1345	86.493	91.9828	60.7867	92.2573	81.5664	91.9262	52.5746	104.569	69.0465	62.6146	59.6833	85.9524	59.4592	72.1195			1015	136.44	126.696	144.785	125.012	127.625	131.265	119.098	126.799	148.809	127.938	128.655	131.565	136.397
1016	77.9608	88.4177	60.9151	76.8111	88.0952	91.5283	61.0694	92.7563	82.2527	95.1659	51.9705	105.021	71.6794	63.699	65.8846	84.9109	59.8893	74.8074			1016	138.034	142.388	144.219	126.231	136.087	125.384	137.927	128.075	142.062	121.165	130.812	139.784	126.341
1017	81.2432	100.614	66.0212	73.1376	86.1911	77.1758	63.8181	82.6565	81.7646	95.8015	54.2521	100.421	77.8313	61.6072	68.6839	76.0386	55.3115	74.8249			1017	145.169	122.637	138.839	131.275	124.398	138.837	123.944	127.071	149.03	117.597	122.667	134.731	128.069
1018	79.6728	100.79	69.9054	84.2966	88.7629	77.4181	58.1372	90.1854	85.2688	98.6587	50.0683	97.1157	78.4209	61.967	62.1745	90.0998	57.6103	74.613			1018	146.973	96.9675	135.837	142.836	134.912	133.613	134.798	124.496	134.714	122.749	138.921	133.914	135.023
1019	75.0214	106.37	59.9487	78.2822	78.5302	77.0989	60.7985	88.1823	77.7402	96.7658	53.9206	97.5091	70.3883	60.5569	56.6098	94.7219	57.4985	70.3785			1019	136.773	99.3818	139.835	136.125	135.411	124.974	130.904	132.666	139.409	117.551	133.593	147.516	132.572
1020	72.8285	99.0184	66.3835	76.1817	80.8894	75.8055	65.9945	88.8782	80.9573	91.9695	60.5344	87.3745	67.0008	68.0637	63.5729	80.2382	59.3648	75.352			1020	137.904	105.318	134.209	135.139	119.167	145.34	127.212	125.802	149.095	124.529	144.747	135.859	122.397
1021	81.8824	95.1387	73.0482	79.9274	88.9016	81.23	63.6168	92.4361	81.4263	94.0057	57.4493	98.4148	74.8065	66.6428	65.1849	79.9511	64.9289	80.1496			1021	137.476	112.563	140.581	130.813	132.577	134.405	127.594	127.587	129.205	130.354	136.948	116.484	125.285
1022	83.5841	98.6479	74.8384	77.3358	79.7307	79.6252	66.7514	77.1437	82.1105	100.217	55.0136	100.894	70.9352	68.3343	65.0736	80.1983	67.3388	73.8272			1022	125.113	113.026	136.805	119.698	143.313	135.983	131.145	128.899	152.634	115.227	131.123	125.096	135.122
1023	78.8881	94.9627	69.659	79.6946	82.2218	75.4428	58.7403	90.55	87.4902	100.021	54.9019	97.9087	64.5757	72.6357	62.454	74.5814	58.1297	73.1986			1023	142.291	108.486	142.401	123.72	127.117	132.413	117.214	126.782	159.364	121.358	131.946	134.898	125.927
1024	78.9494	94.1519	70.6635	80.7525	82.7314	83.8951	56.558	95.4915	83.7979	105.065	56.2029	93.3954	69.4988	68.063	62.173	88.9767	64.0236	76.2601			1024	131.192	115.747	150.507	122.293	131.84	136.854	105.259	119.851	148.133	133.95	143.955	137.033	132.474
1025	82.5145	95.1071	69.8663	79.8696	90.9115	82.8744	59.8643	89.1493	76.3803	98.4881	56.6985	93.8895	73.0946	74.4843	63.7008	79.4053	58.202	63.5711			1025	136.819	108.431	140.836	135.421	140.396	131.331	130.844	120.078	154.392	130.626	128.34	136.354	126.506
1026	80.9854	96.1055	66.5626	77.3442	86.064	83.1024	58.0494	87.1102	86.0156	85.7044	53.0641	95.7769	69.7203	73.157	57.2373	84.0065	59.1382	72.0877			1026	140.444	106.357	132.88	133.111	134.021	138.904	121.04	132.886	161.302	112.255	133.836	139.331	112.56
1027	82.0036	102.032	75.5177	79.3001	92.7271	79.2616	64.2207	88.7611	86.7562	94.9975	54.1557	87.6515	73.063	74.5031	61.8915	82.0307	60.0144	76.8444			1027	148.536	109.7	133.72	124.851	128.45	140.713	127.69	134.126	142.697	120.822	138.253	132.5	129.493
1028	83.5048	90.1879	73.071	68.44	89.0283	78.2474	58.9508	94.0595	88.0038	83.9086	54.7756	83.6701	63.1935	71.421	63.6044	86.0344	61.6987	79.5667			1028	136.036	112.972	127.125	128.713	134.378	134.411	116.131	125.766	134.537	118.236	123.786	146.393	141.427
1029	80.2462	99.2513	74.768	71.3499	94.7495	80.1406	65.1397	84.9117	86.2863	83.6125	54.0026	93.8557	70.0473	76.4619	58.7807	94.7977	59.348	76.5403			1029	134.816	107.903	131.93	123.763	128.916	133.986	124.794	134.147	138.499	112.504	134.367	131.878	130.37
1030	77.7205	85.3157	74.6047	67.4429	88.5563	74.9914	58.8908	86.9886	74.8268	90.2664	65.1078	87.6886	68.3035	83.602	62.9241	81.7852	60.9394	69.8883			1030	156.253	111.662	139.706	128.929	127.732	128.29	141.536	122.238	153.175	125.843	143.035	131.186	133.992
1031	75.2049	103.307	72.1124	68.8986	88.8139	76.6672	55.1684	82.8462	81.4384	88.537	61.7187	95.5337	77.0249	78.5644	62.9758	84.1016	60.2819	71.2632			1031	134.819	118.712	148.916	136.927	136.57	122.627	152.517	129.55	154.236	128.533	125.808	142.949	115.419
1032	87.305	87.8428	71.4957	76.491	91.1066	81.4104	60.8439	83.3571	83.0653	104.765	67.1599	90.0548	70.4703	75.4738	60.6996	87.0564	57.7804	75.7459			1032	136.318	120.812	137.088	133.59	129.79	125.796	142.981	114.46	159.714	127.818	139.701	135.107	115.332
1033	80.181	88.833	79.9138	74.1721	95.3975	83.2292	58.0816	80.2723	80.769	95.2167	64.1963	96.5211	76.5326	76.1248	55.9552	77.5039	56.8635	72.8025			1033	136.321	115.715	133.9	135.823	138.985	129.419	140.195	129.4	147.924	126.688	126.576	129.882	115.842
1034	82.028	88.2401	77.006	72.2311	90.8762	82.9278	55.2412	79.6102	77.7598	92.1539	59.398	95.7791	81.3625	81.3085	58.6631	80.2801	55.2982	82.5055			1034	123.531	124.19	142.479	127.656	139.9	134.418	128.786	127.42	159.232	124.856	137.732	120.993	119.609
1035	84.3358	82.8736	81.5195	64.1814	82.023	81.9012	58.9329	84.5281	84.6264	89.8515	66.3036	93.2016	79.6996	73.4182	62.3456	86.0581	62.265	65.2689			1035	138.508	122.431	141.181	142.982	138.066	127.516	127.669	117.699	153.122	127.645	143.226	133.608	118.881
1036	86.1476	94.1974	77.5213	67.3714	95.9245	91.482	63.0671	82.329	79.6603	91.0068	56.9838	88.0683	78.0139	74.0105	57.5743	86.6103	58.5238	69.9044			1036	128.838	126.44	135.057	120.067	138.901	131.207	115.938	128.309	157.609	141.346	131.391	135.617	118.262
1037	85.7584	82.3727	75.7421	64.3156	88.4727	83.7366	58.094	85.8999	80.9158	91.9247	60.2006	84.847	76.0765	71.3733	58.0358	92.235	63.2553	70.0165			1037	135.503	125.79	145.333	131.164	132.387	129.035	122.097	132.342	143.868	143.303	138.411	129.477	128.716
1038	80.6717	77.6896	79.5178	65.313	93.0277	80.3481	67.6263	89.576	74.6031	91.9554	57.7184	92.27	66.5221	71.5963	58.3883	88.9045	62.8255	64.3256			1038	147.056	122.318	138.164	117.439	123.529	125.521	131.462	120.348	154.648	128.971	122.08	141.838	116.017
1039	85.9541	76.1651	71.3161	65.3836	86.4995	81.1855	64.5859	90.4701	79.3088	92.7224	59.9357	85.6784	70.8793	67.1363	55.0855	75.2757	60.0359	66.5042			1039	134.771	109.214	142.258	120.117	128.51	125.517	121.577	131.508	144.167	120.887	131.537	128.71	118.331
1040	92.0063	89.5942	79.3152	65.4624	96.7375	96.2363	71.5687	80.0329	81.9974	93.6272	59.8761	92.4433	72.2988	66.4002	55.129	75.9607	64.2616	72.5046			1040	145.641	111.733	144.798	124.047	126.177	136.974	118.084	122.385	141.942	120.055	147.518	120.227	118.952
1041	75.113	77.8375	82.1286	68.2854	89.3047	81.1839	81.5846	76.2139	86.0986	93.6363	59.058	95.881	74.0208	70.8645	56.3839	87.4905	59.555	71.423			1041	138.375	115.863	141.892	135.291	135.21	134.062	128.873	124.593	127.777	124.813	128.428	131.414	118.295
1042	91.1066	82.9332	77.4856	66.1435	93.8098	82.8411	66.3327	79.1263	77.4463	99.9045	60.9467	90.0238	69.3604	74.2031	50.2714	77.7121	54.9535	72.5021			1042	134.812	128.356	143.6	118.573	125.578	127.835	108.323	123.004	137.879	127.36	134.393	121.872	119.089
1043	86.3933	92.9748	79.322	71.0388	91.8709	87.7617	65.1126	79.3805	83.4295	91.3083	56.953	96.0002	71.1728	69.9386	56.7229	78.2983	54.1245	65.2498			1043	136.058	120.769	148.848	130.531	125.578	130.947	108.863	128.209	135.785	129.715	140.767	126.21	118.25
1044	86.1012	87.1806	76.3008	71.0436	99.4546	92.0852	66.0757	77.5185	80.3742	86.9677	61.5961	101.089	68.225	69.8513	52.933	79.8425	58.4674	61.3057			1044	128.601	121.814	146.53	131.934	141.143	123.612	118.779	116.605	141.119	136.693	117.507	133.137	121.985
1045	86.3135	87.3454	80.0922	69.3023	93.7173	92.597	71.1878	85.6711	73.3891	89.6801	61.147	93.5276	70.6918	77.8359	61.1728	75.1225	59.2524	68.0146			1045	130.423	137.62	142.725	126.979	137.971	115.887	118.717	124.173	132.048	132.88	136.925	129.876	123.534
1046	89.1314	80.9396	84.3684	71.6786	90.2488	85.8071	69.4246	84.477	81.2787	93.6038	54.3496	103.973	70.0611	72.4574	58.2979	79.349	61.0714	66.0341			1046	131.156	129.254	133.965	118.495	134.133	134.293	129.76	115.408	146.329	141.041	136.955	114.026	124.762
1047	85.8259	85.2823	81.8448	65.9421	90.5781	77.1906	71.7523	87.1131	78.1607	93.7872	64.9806	101.479	70.8675	74.6362	61.0868	78.0099	56.5457	60.6933			1047	125.911	132.251	134.528	131.007	123.4	121.233	110.271	124.63	125.274	133.952	128.771	121.306	123.21
1048	95.1657	80.8549	81.4527	62.5134	93.2186	82.1652	66.224	85.9075	69.2799	92.173	62.3698	102.869	72.2538	72.9581	60.8155	85.2186	62.0203	67.4791			1048	131.831	129.485	145.89	127.614	135.54	116.471	114.657	127.411	128.822	156.827	136.392	129.73	115.497
1049	95.904	87.1386	84.6246	71.0305	85.6574	76.288	65.5741	73.4097	76.9564	102.768	57.7429	91.753	81.7112	74.3587	62.0829	97.1587	62.8339	68.0411			1049	140.3	111.444	147.105	132.906	136.442	120.834	115.722	124.324	123.465	131.5	122.522	130.006	130.241
1050	91.2306	86.765	80.035	72.9163	95.0277	74.3204	70.5223	85.0068	80.0527	91.9067	65.3331	97.243	77.0376	80.4925	60.8388	86.8344	67.4781	64.4374			1050	135.655	116.626	143.071	125.558	126.771	120.034	128.348	133.442	133.024	151.143	121.849	116.635	126.533
1051	96.4469	88.7661	77.283	69.5798	90.8726	80.8177	76.9281	77.0849	77.6543	92.919	60.9215	87.6583	76.72	69.1964	56.9566	91.561	68.6183	65.2597			1051	124.267	124.043	138.065	124.745	126.758	119.651	106.666	133.525	121.746	141.008	132.984	120.007	117.573
1052	94.3701	84.7124	78.5566	69.4882	90.942	83.1037	72.4553	86.2884	82.8314	89.7672	60.95	97.9113	76.7261	66.6125	62.7501	89.2886	78.5672	72.3696			1052	126.192	128.704	135.854	125.77	129.657	132.464	111.359	125.235	125.246	134.208	123.539	142.562	133.772
1053	85.2393	73.0076	83.4956	78.3577	97.3316	74.333	70.73	85.5613	84.0064	89.5378	67.1262	97.6905	71.6352	71.9776	61.9444	95.3731	63.6358	69.0299			1053	137.882	140.01	145.018	124.406	130.924	142.213	122.105	124.069	129.619	127.397	135.232	123.105	118.428
1054	86.1032	77.2452	85.8292	80.341	91.8642	72.0011	70.0811	81.0466	77.2172	81.0356	61.448	96.2652	65.6586	68.7651	55.7469	91.2588	65.8461	67.5707			1054	145.767	124.385	130.91	128.498	130.283	147.031	121.117	127.213	135.192	124.701	132.112	131.242	129.764
1055	87.5547	75.1395	85.1876	77.1774	100.773	74.4128	64.1601	87.305	81.1957	85.055	59.1886	97.779	76.8648	69.5013	56.7935	80.4607	60.3759	64.2351			1055	144.929	119.606	146.003	130.249	125.905	127.977	129.188	116.887	131.695	133.592	129.006	130.057	120.643
1056	88.6327	78.4445	73.2281	73.8904	101.134	70.5918	60.2221	78.6149	81.1182	83.7278	61.1623	93.7526	75.9638	72.0947	56.8148	80.8572	69.1049	68.4886			1056	137.853	126.087	154.901	132.114	124.612	123.971	131.24	128.521	140.331	133.861	116.033	130.922	109.377
1057	82.3963	82.5644	81.6456	69.4768	96.5612	68.9926	77.4057	79.2624	76.319	96.0808	58.6662	97.4174	76.4052	77.4211	63.3032	89.3792	61.2283	67.4997			1057	138.952	108.423	138.234	127.076	128.726	112.658	119.876	127.9	141.974	123.612	120.193	139.114	102.921
1058	86.6549	81.8651	71.7649	72.7503	100.273	68.247	72.3489	72.6116	70.5941	93.1714	62.7683	101.513	75.5782	70.0828	58.2554	72.6001	58.3677	67.618			1058	143.442	113.751	136.231	125.313	123.071	141.059	106.012	133.18	132.602	145.696	113.664	123.101	122.851
1059	89.6936	92.2779	71.9109	71.9547	91.246	70.3194	64.0415	77.2748	77.322	90.6623	62.7148	96.4694	72.117	75.1078	55.4864	85.0915	74.6704	70.8837			1059	154.226	107.692	137.733	122.621	131.661	133.631	113.389	132.708	135.281	127.281	116.233	135.567	109.919
1060	89.5398	79.3949	75.9957	69.2079	102.171	71.9128	64.3528	68.7038	70.5413	94.8648	60.1787	94.3009	74.2323	72.3058	57.7148	80.3844	69.9994	72.7702			1060	138.739	99.5609	138.381	129.496	132.268	124.597	118.89	128.281	130.34	128.594	126.002	138.537	123.069
1061	91.2691	80.1456	74.0883	70.8233	90.0921	69.5822	69.0104	71.702	76.7516	89.5241	59.7435	101.243	71.1926	69.8056	59.4655	83.9256	70.3513	73.3339			1061	145.465	112.242	131.68	115.73	143.169	125.102	126.512	129.127	133.546	141.885	118.377	135.752	119.702
1062	92.559	83.5468	80.2882	70.8475	98.5326	69.6442	70.0326	68.4657	74.8265	95.352	59.7486	92.8739	77.6211	66.2151	60.3877	81.197	71.8999	66.4535			1062	144.012	109.561	139.27	135.739	133.154	133.119	120.956	135.365	126.416	131.878	133.181	136.75	112.864
1063	85.6821	77.6713	71.488	78.4274	100.51	68.547	70.7542	72.578	77.6765	95.1926	61.558	90.6487	85.1937	67.5784	49.9017	90.9682	71.7301	66.6472			1063	159.068	117.332	137.923	124.924	136.365	147.271	116.037	126.379	119.736	141.995	124.356	133.669	125.534
1064	90.1816	71.5299	68.5074	79.0505	99.2864	61.7543	85.2075	66.2942	72.3863	86.6922	60.3992	84.1877	79.4598	71.6761	57.9715	90.9323	66.466	70.3068			1064	138.814	113.473	134.602	127.289	124.633	156.196	119.901	126.991	136.962	136.02	121.941	135.278	126.733
1065	79.7682	86.404	71.9956	76.3705	103.329	69.8062	72.7125	74.225	74.2248	92.0005	63.1447	90.8758	80.1066	63.1545	59.888	94.9829	76.6272	67.3978			1065	146.986	118.182	140.879	123.025	132.592	140.165	123.46	123.105	128.681	145.061	117.267	145.597	127.174
1066	89.9779	78.4825	75.9432	71.0416	97.6402	72.4858	74.1284	70.9948	78.4874	92.6853	58.132	94.0208	86.6095	68.2373	61.3178	90.2505	71.2572	62.4442			1066	152.431	111.246	141.53	127.963	124.488	142.333	113.223	128.488	120.716	127.78	123.86	127.661	128.046
1067	88.1918	71.7746	76.2653	79.5814	99.5611	71.3245	82.1698	73.9597	78.1055	97.7602	66.868	89.0809	80.9102	69.6212	62.6366	91.8709	72.2419	71.4722			1067	154.849	112.82	143.503	130.325	139.997	147.123	110.259	130.709	122.008	136.839	114.627	120.37	130.279
1068	83.2083	73.9899	74.996	77.2271	106.297	68.1648	73.4109	72.1588	78.1104	95.6334	63.7903	85.149	78.2189	77.3995	64.4794	88.6051	73.7263	75.364			1068	154.481	112.571	140.235	122.819	137.088	139.762	127.733	134.717	128.388	143.753	116.497	123.865	121.003
1069	87.5069	74.0551	79.7672	74.3095	94.5977	67.7535	76.0811	80.4421	77.643	96.8655	61.368	78.8663	77.8684	74.0288	64.3936	86.557	72.1814	77.2395			1069	134.902	108.44	137.911	117.971	124.792	137.855	117.585	149.82	132.932	133.607	109.276	121.397	126.242
1070	80.7752	71.077	79.5272	77.6505	101.299	71.5951	74.1453	65.2599	72.077	91.1378	66.9403	92.454	79.0575	74.4733	65.9218	88.297	67.051	69.0905			1070	135.96	113.338	136.576	117.419	134.403	146.979	116.423	148.278	137.047	138.177	120.1	131.82	125.547
1071	81.6974	83.8696	82.3147	73.2979	103.779	70.9269	79.6942	64.0116	75.6161	92.021	63.0524	86.4409	77.7314	68.2386	61.3901	84.3754	78.7201	69.4328			1071	141.451	120.437	144.46	130.6	134.169	144.434	116.839	138.176	128.386	134.671	115.137	126.759	134.296
1072	87.8815	83.059	71.9407	74.7081	96.3084	73.9045	76.3814	72.6512	73.1557	88.9644	61.3926	84.6538	79.7187	76.2777	61.6765	97.8828	67.7735	80.0261			1072	140.131	107.653	162.422	125.349	127.259	131.365	116.961	149.917	121.084	130.597	117.236	117.664	122.401
1073	81.8362	84.924	77.5005	84.1763	104.342	73.9431	79.0434	67.3179	77.9184	89.9692	62.8351	83.765	74.0615	79.0777	60.1142	89.5854	67.9959	74.0276			1073	144.059	120.4	141.003	129.941	133.012	131.519	122.276	141.249	120.025	126.2	107.263	127.841	119.691
1074	83.9584	78.5285	77.5015	77.5665	105.442	72.8051	77.9453	62.5098	78.3135	98.1668	66.2514	93.9516	70.316	73.9241	62.2222	86.1496	61.6687	83.0632			1074	135.95	109.055	142.184	122.248	129.643	142.237	119.507	129.789	120.414	130.792	125.477	121.227	124.21
1075	88.9514	80.3173	72.232	80.8673	95.6944	77.0039	90.5419	64.1572	78.1162	91.6074	55.8806	87.6535	70.7924	80.022	62.0123	93.8718	62.9343	78.2335			1075	145.057	119.565	136.924	129.922	128.64	150.382	116.243	119.75	124.495	135.734	120.628	123.21	124.036
1076	92.8471	79.5679	75.7819	82.2208	104.48	75.1073	78.8593	76.2224	74.5102	89.8183	55.609	86.4323	72.3091	66.2793	63.6887	81.9974	61.347	85.6879			1076	156.024	114.841	139.039	139.755	135.109	135.679	125.842	123.526	119.108	137.602	116.23	126.947	132.134
1077	88.9004	88.2059	72.5133	84.8888	101.442	79.3884	93.7584	76.9071	78.2199	96.6773	63.1747	84.1155	81.7301	76.8145	63.5055	92.8093	69.3831	81.5073			1077	155.435	122.225	138.704	131.336	125.636	147.412	112.511	118.237	118.367	131.693	120.372	121.295	121.067
1078	86.04	83.4377	71.3538	74.9763	98.3097	72.3099	85.8456	76.8543	74.9424	79.9198	63.3919	85.0491	83.8833	71.3235	66.7303	90.3162	68.9503	81.5576			1078	158.293	112.454	144.68	120.915	134.133	143.202	119.063	134.629	118.153	127.308	114.278	122.206	138.214
1079	83.7525	66.5772	82.6181	80.1945	110.343	76.8694	83.2442	75.8268	70.5597	84.5391	64.1277	90.3733	79.6345	68.5173	61.1613	90.7082	67.4883	81.7477			1079	159.946	115.937	141.536	130.305	128.5	133.745	127.923	133.966	120.781	126.842	119.688	110.904	129.179
1080	80.6547	82.5739	77.0076	76.1109	96.2445	73.8716	81.9722	73.2518	68.0127	79.571	63.1904	86.1998	74.5735	61.3735	56.696	95.0971	56.0515	81.6359			1080	156.421	118.46	149.604	115.222	131.143	139.521	107.863	143.568	115.353	127.489	120.01	123.781	134.719
1081	80.8708	87.6167	82.7725	74.9618	106.543	72.6228	81.426	71.3818	68.2025	88.2216	54.3717	90.2882	72.7359	69.8489	61.9774	92.5847	70.0611	89.0382			1081	157.551	115.34	130.751	125.335	139.22	153.336	113.383	133.575	116.813	125.969	126.5	129.191	134.591
1082	80.7487	85.0506	86.1344	78.8309	104.669	73.375	86.494	76.2721	65.9089	82.3342	56.5186	93.6387	77.8735	71.9219	60.7095	93.9297	68.8893	75.2663			1082	158.871	115.906	132.344	119.992	115.258	146.417	119.898	132.707	125.558	117.266	119.418	125.89	135.537
1083	75.6236	85.3749	78.4534	69.9241	98.1573	82.9097	88.3617	71.5025	80.4557	82.8323	64.7299	89.2566	74.5855	70.0842	59.6646	89.2552	61.6409	77.1888			1083	160.577	119.344	139.799	125.025	136.345	132.989	117.069	135.171	124.361	129.456	117.462	136.402	134.392
1084	80.2475	75.9672	83.9704	74.2809	95.1485	75.7396	80.6011	70.6422	83.4367	91.2989	60.8703	87.7219	71.0745	79.0711	61.3154	91.4395	65.299	77.9278			1084	148.223	128.857	148.741	124.912	125.9	147.576	117.846	125.137	123.023	124.75	114.653	136.327	116.236
1085	88.6587	79.6874	77.4724	80.9296	99.4445	70.6781	80.9256	68.5536	79.7864	81.7142	63.4886	87.4633	69.1181	81.9998	66.5886	89.0937	71.2747	69.5858			1085	144.681	110.262	136.371	122.329	132.117	140.959	110.853	128.962	120.9	135.807	129.141	131.363	119.596
1086	87.2286	80.2761	80.9207	89.1782	103.103	72.507	77.1795	76.0859	79.7609	88.7481	62.0009	85.1104	72.6673	82.2075	68.1868	90.7852	68.1942	70.4607			1086	139.763	117.878	144.95	119.38	137.997	133.881	121.76	147.427	128.922	140.232	121.588	142.266	131.436
1087	88.4788	74.3364	74.1563	80.9582	105.272	69.7871	79.5763	80.6203	71.0412	89.2013	63.3539	81.8877	77.9221	70.7608	66.106	89.2474	74.621	65.2588			1087	145.331	104.464	155.598	124.145	130.554	140.547	114.247	133.234	123.54	124.524	128.034	132.559	121.341
1088	81.9893	87.5144	72.5627	77.3747	97.1951	80.6229	78.1948	68.8832	76.9332	83.2326	78.4595	93.6507	70.1693	70.9952	60.7879	90.496	78.0022	69.3148			1088	143.905	105.383	142.956	132.018	134.934	143.368	111.748	133.717	133.712	137.852	132.068	137.206	125.334
1089	89.5921	85.2197	73.883	78.7249	94.1613	75.2021	86.0477	68.9348	77.7701	85.398	66.8809	82.9407	75.0312	69.405	58.0321	91.661	64.566	69.6828			1089	148.521	108.124	141.9	125.741	133.834	134.074	118.212	133.787	123.156	126.278	125.059	138.882	126.623
1090	92.0649	81.0563	80.5068	74.5611	99.9923	79.0327	84.6207	69.5651	88.4729	92.7923	68.0671	87.5985	69.3549	73.2611	64.5631	87.2059	73.1613	74.9936			1090	149.476	100.942	142.094	135.664	135.922	122.637	124.782	129.233	127.769	127.924	119.642	139.399	120.831
1091	93.9447	91.8615	72.3876	73.5852	95.5796	82.7071	81.5224	71.8465	79.8757	97.3749	60.4484	92.0593	72.214	79.8792	61.6413	85.3263	62.486	70.2396			1091	146.267	118.498	149.644	137.077	140.317	131.838	128.611	131.269	122.363	118.903	129.591	147.278	127.507
1092	97.4183	76.7889	75.0512	82.9387	93.4285	72.8423	83.1281	64.455	77.1066	81.7577	61.6901	79.9043	73.9315	74.022	59.7187	85.9295	70.2963	73.0679			1092	143.924	99.5333	141.567	126.87	130.119	128.36	122.459	110.64	131.126	123.491	116.416	138.269	121.733
1093	92.9205	78.0798	81.4378	83.1487	93.3819	74.6864	81.1028	59.5753	80.5204	81.085	55.6003	89.4783	70.1535	71.3753	60.5411	78.1457	62.1277	70.2466			1093	142.608	100.011	135.658	122.652	128.926	136.252	127.976	133.267	125.819	123.746	125.635	142.048	119.539
1094	92.6016	81.9825	71.9259	80.8745	105.469	70.0371	89.9476	63.1389	81.493	102.046	59.4972	84.5449	71.8526	72.9302	62.676	91.0883	62.5301	76.0371			1094	146.955	110.1	139.231	126.055	132.83	142.177	122.087	122.149	122.416	119.363	130.405	132.182	121.618
1095	82.934	86.6343	75.2632	72.7765	101.942	76.6454	82.5912	73.7218	76.0727	88.0745	62.0817	89.6443	72.0771	83.1088	63.7158	89.4075	64.3407	67.3486			1095	156.719	110.001	78.4251	134.551	137.965	163.482	112.076	134.662	123.644	123.569	136.98	126.445	112.514
1096	89.1413	79.2132	74.9087	71.6706	101.166	76.8537	84.0378	65.9494	74.552	89.5884	62.8773	101.195	75.0491	74.3803	66.5719	85.7758	63.5144	69.9084			1096	145.6	109.008	98.5906	138.306	134.642	146.77	113.688	145.246	124.354	129.508	121.905	127.183	114.007
1097	81.7173	76.3385	69.9501	76.7574	99.244	80.3038	87.3248	69.8781	78.7385	88.4148	61.2426	94.0717	70.5128	81.8765	64.3676	87.0414	62.2194	76.0089			1097	156.238	108.693	99.3462	129.927	132.645	140.426	131.342	153.048	129.468	124.562	126.977	144.02	105.871
1098	82.5739	79.0481	67.9889	68.0351	96.5517	77.5393	95.059	77.585	86.1063	92.3677	66.5122	91.9271	69.0828	76.0566	66.6947	92.2838	67.4981	71.022			1098	151.867	94.0502	96.9156	133.294	130.244	130.241	123.351	143.785	128.798	119.294	120.715	149.871	110.287
1099	90.0575	82.6779	71.3002	71.757	103.384	73.254	85.4254	71.1987	82.6125	91.902	62.0701	98.2857	74.7586	77.405	72.4023	81.0963	60.2974	74.0505			1099	155.677	114.846	96.5931	129.682	136.157	140.051	123.511	128.658	141.656	123.981	120.367	137.654	109.893
1100	94.2862	84.8002	71.4081	74.036	100.968	84.5464	87.5689	72.7816	83.3629	90.392	59.3422	80.5085	80.2367	82.6292	66.311	85.706	58.1258	79.0284			1100	155.733	131.564	101.816	117.595	132.791	133.596	117.925	133.031	116.265	128.547	104.733	127.914	122.306
1101	88.4513	78.3269	75.5183	74.3867	95.5727	83.136	84.7032	66.3829	81.2703	77.8039	58.3162	84.79	69.8078	78.5457	70.5012	92.9494	62.3173	76.0768			1101	150.567	138.93	112.365	128.61	134.768	132.981	130.989	130.778	119.669	128.455	124.717	145.181	108.535
1102	80.2535	83.7172	83.4881	75.6576	97.7466	85.8333	85.2911	77.1491	83.7626	77.3496	50.6193	88.0677	79.9612	88.7487	64.071	91.3703	52.4373	87.3705			1102	146.781	151.314	122.659	133.451	129.763	124.054	132.672	135.142	136.443	115.095	114.345	140.949	113.875
1103	95.0339	84.0446	69.5948	76.2354	104.444	83.1837	84.7941	64.2008	87.0614	81.9847	56.1922	86.6914	76.1005	79.1934	75.1957	92.7997	54.1966	76.0625			1103	148.588	135.977	126.135	136.716	140.409	126.183	126.038	147.814	126.476	123.765	123.032	132.651	119.272
1104	91.3575	79.7078	70.5798	67.4702	98.3366	85.536	83.4567	68.6399	76.5711	84.1021	52.4042	91.9793	78.0591	79.9572	70.1753	92.802	66.3988	72.329			1104	141.431	155.507	125.707	131.225	132.706	126.927	120.759	141.121	122.567	126.206	122.788	135.37	107.924
1105	86.109	83.9873	76.1777	63.7581	105.145	86.1916	84.7486	69.4199	80.2301	79.2264	59.6827	90.7769	82.5392	75.3957	70.1014	93.2833	65.316	68.0191			1105	143.299	149.983	119.937	129.248	125.492	121.133	113.962	128.672	120.975	111.356	119.161	126.182	115.466
1106	89.3317	87.626	81.7193	68.3546	100.192	81.7636	90.317	68.9952	75.93	78.0891	56.999	85.5926	75.4904	88.8686	73.9437	101.347	63.3882	71.6805			1106	139.372	138.672	128.194	125.962	136.537	136.543	127.518	138.304	125.645	120.655	122.207	123.377	117.26
1107	97.5982	82.4575	74.8768	63.8749	104.198	83.6602	97.8931	64.3864	77.533	85.2506	58.6626	91.6218	88.8239	79.4058	73.5085	101.188	63.2004	70.3896			1107	160.166	141.845	129.194	119.711	135.417	111.932	124.528	133.257	122.711	114.677	124.952	137.408	109.081
1108	93.3272	86.4277	79.063	68.1618	104.822	86.2503	83.6177	63.7704	80.1762	81.6671	59.7699	84.5294	84.1	81.741	70.2826	89.7811	61.9528	62.1793			1108	149.591	164.239	106.308	130.525	126.653	120.694	123.083	125.334	128.027	116.992	122.804	140.343	107.343
1109	95.8329	78.4005	79.4514	65.8668	101.555	78.7143	83.3639	73.1292	77.4513	86.5802	66.12	82.2221	79.5616	84.0494	59.7039	89.3519	66.0444	68.6489			1109	155.345	137.692	110.059	129.413	135.631	119.555	125.988	137.137	134.879	123.292	73.202	133.334	113.254
1110	84.1936	82.652	77.6706	71.3741	93.4286	86.2697	85.9161	62.9362	80.8968	84.636	71.8978	80.3729	72.3121	83.7878	65.7449	85.0744	68.0498	66.0905			1110	142.396	147.704	116.969	136.466	127.427	124.134	113.914	143.228	131.582	111.895	98.5369	73.202	117.039
1111	95.1875	83.5144	73.8709	66.1914	99.7884	81.587	83.3562	60.3717	85.2583	86.578	64.7361	83.5198	78.7167	84.0895	78.691	87.3633	61.9923	69.5844			1111	148.044	145.697	127.392	127.9	135.859	128.982	130.541	148.446	143.849	117.106	84.5285	90.0919	114.044
1112	94.5753	82.9745	79.2477	69.4487	98.5547	85.931	71.7034	64.951	81.8825	93.069	67.1748	89.3879	83.8764	76.2748	72.2479	82.2765	59.6011	71.8761			1112	140.684	96.9675	122.055	137.26	141.723	128.07	129.021	139.455	142.968	129.518	86.8633	90.1516	123.54
1113	101.08	85.0081	80.2211	64.1001	99.2879	86.3504	75.12	65.5532	77.0704	95.3626	58.8681	85.4246	73.6169	85.4582	70.8335	90.8896	69.7572	66.8933			1113	140.121	98.0151	112.673	121.76	135.219	136.779	135.917	138.959	124.887	123.59	93.1939	97.297	120.462
1114	97.8783	85.98	76.2448	66.6325	101.075	85.7207	79.0672	73.1592	83.6124	85.1071	55.3389	89.3536	73.2637	86.0324	69.8385	89.7104	63.203	71.5213			1114	142.395	115.243	111.024	131.729	128.645	120.674	124.96	130.62	131.759	117.495	99.3217	84.166	119.32
1115	97.0834	89.1551	75.8029	63.5848	98.9863	88.0249	80.5423	73.8182	84.9998	93.6196	61.0418	93.7756	79.4948	80.8059	79.0692	82.2194	65.99	72.7023			1115	144.071	111.001	118.327	131.95	128.944	151.624	127.092	144.447	121.569	117.744	93.5893	88.5464	120.282
1116	90.7006	79.9854	70.7898	60.7118	92.0569	75.4325	77.6578	61.5696	85.3858	81.6747	66.6961	88.8945	75.6555	79.0913	73.4339	86.4297	65.5865	75.8737			1116	146.133	107.134	117.994	145.928	133.874	128.204	130.19	128.083	118.321	120.867	94.2804	82.344	120.586
1117	94.3099	84.5664	73.6311	67.2902	94.2795	79.4561	80.3276	62.4153	86.7386	93.0139	67.2571	85.9822	73.9738	83.8471	71.0834	93.3021	64.1472	71.7455			1117	138.587	111.194	118.176	137.268	136.598	125.053	118.148	132.482	115.346	125.788	95.5015	91.3866	115.775
1118	88.777	87.535	71.7613	64.9333	93.3964	85.5193	86.9508	66.3062	73.8291	84.9235	63.5118	70.0744	79.7564	80.4747	70.8056	92.8639	68.9521	76.0271			1118	138.353	107.967	110.303	147.255	141.074	119.688	120.008	138.091	136.809	130.295	95.9389	88.8911	133.831
1119	94.1719	85.3298	73.3952	71.3923	95.6259	79.6928	70.5483	69.6922	78.3182	78.8487	62.4889	80.7964	78.9699	88.4685	73.5447	86.8212	62.2723	82.4107			1119	143.162	104.871	121.591	138.574	130.777	121.703	120.367	139.067	123.548	121.458	97.7566	96.5826	123.977
1120	94.7065	87.8397	69.5341	65.8915	97.9468	87.9638	76.6346	71.7564	74.0512	85.6226	55.7077	84.7174	79.3798	88.9102	73.1576	86.1226	61.736	74.7412			1120	149.689	109.145	98.9873	138.576	143.18	126.351	122.915	146.925	127.357	124.14	102.743	98.433	149.886
1121	89.8848	73.9193	70.8903	65.7667	104.692	90.8665	74.4201	63.8054	66.2436	94.2881	61.3751	87.1543	82.5962	88.8251	72.3824	85.055	60.2816	79.4384			1121	154.832	106.555	119.116	152.687	124.059	130.054	115.103	129.437	130.786	115.433	89.3732	96.0947	118.776
1122	88.4017	84.5984	72.2844	72.2785	111.703	80.8877	74.5755	62.1999	73.6901	90.8872	59.389	81.3064	70.2513	83.2254	77.0047	88.0449	58.0724	71.6249			1122	163.803	110.227	125.346	139.506	130.466	139.941	117.05	147.384	123.888	117.526	99.4568	89.9688	123.396
1123	91.3736	80.8129	71.2959	70.7757	103.404	87.5236	78.1871	61.6725	78.0094	97.0988	65.8113	78.6821	67.6201	84.785	70.6953	90.7008	62.5002	83.6016			1123	141.782	108.439	116.887	145.547	132.248	126.555	114.793	132.548	113.862	124.398	95.167	92.6565	128.334
1124	88.6483	94.8093	81.4758	68.3049	104.967	83.0096	79.9772	66.2523	82.1379	88.0743	60.4329	86.0808	71.7498	80.4109	75.4488	94.8	64.0937	81.4731			1124	159.429	114.009	114.84	137.495	135.179	127.361	115.834	144.651	113.244	125.262	92.9685	100.733	115.064
1125	85.0279	87.5464	71.7112	67.1622	106.95	87.6722	79.9274	72.4516	78.7549	82.8937	63.8545	80.454	75.3796	75.8778	69.8796	95.0343	70.5825	86.0184			1125	151.427	119.701	113.38	137.486	117.621	135.016	124.132	148.336	124.371	144.317	87.6324	105.435	114.241
1126	86.2203	81.3972	82.0452	67.7786	95.8649	86.8306	86.2178	61.2976	78.0048	85.2057	57.3294	87.3291	74.1853	74.5196	77.1816	93.5019	72.7027	86.368			1126	139.959	117.997	108.164	137.519	129.065	125.112	136.609	141.184	124.656	134.674	86.6223	100.068	119.864
1127	83.9341	80.4129	76.1714	70.0781	102.539	89.6944	84.4726	61.5738	76.8017	91.6958	53.819	75.5584	69.3871	73.1218	69.918	93.2722	72.1741	77.8639			1127	144.527	110.7	107.567	135.448	133.13	118.061	135.403	142.031	124.573	135.862	84.3545	93.7391	124.737
1128	82.5004	88.5714	75.6453	65.9607	99.0257	82.6336	76.8859	64.0066	73.2065	97.0087	63.3511	87.3554	73.0306	81.4865	66.5746	79.4212	68.2978	81.314			1128	145.848	107.262	115.864	134.482	133.028	132.025	138.209	136.159	129.967	130.979	94.3432	92.3483	120.557
1129	77.8992	94.4504	77.9208	65.4346	94.0764	81.1798	84.8177	67.825	71.59	83.1603	59.4619	80.4393	69.2709	72.2303	72.3506	89.7942	71.9793	74.9876			1129	146.445	119.879	125.972	139.534	135.986	117.56	128.522	138.734	124.363	124.714	88.8615	97.7073	125.471
1130	83.4577	79.322	79.838	63.2641	99.8389	85.9795	92.1832	69.3426	85.2443	91.1171	58.3982	76.9173	73.2084	77.4829	65.7376	93.8469	72.1573	81.5549			1130	146.651	122.997	116.706	126.156	135.08	131.872	143.092	130.366	113.345	118.878	90.1953	84.7877	129.953
1131	86.9593	95.5493	80.8255	60.4161	98.9486	89.3781	83.6653	67.1853	88.1305	90.6523	63.2132	76.8493	78.5671	78.5417	65.0995	85.6357	72.6573	62.9124			1131	150.365	122.229	123.746	125.018	132.912	127.068	127.657	135.508	119.821	127.652	97.3635	96.7266	114.43
1132	76.2767	89.346	78.7299	68.4033	95.9788	86.9624	83.4153	72.9684	79.1886	88.697	63.4263	75.6501	70.9294	83.6809	68.2524	81.7127	68.0077	74.3252			1132	145.976	110.053	119.524	127.736	136.672	125.478	122.333	136.935	131.062	133.79	91.6225	101.735	136.694
1133	80.3393	91.0385	81.4139	64.2455	100.759	93.2191	82.88	67.0644	74.7783	90.1314	63.4626	83.2977	78.2434	79.1127	73.8718	89.4984	66.1922	72.015			1133	139.019	117.611	116.009	129.13	132.97	125.366	127.469	141.975	116.262	124.249	93.4921	102.612	129.502
1134	87.4701	90.7188	77.3201	64.0374	104.137	84.2025	89.2551	61.3232	73.6632	87.1518	60.872	74.0132	75.0253	77.6098	66.6664	91.676	72.9323	76.992			1134	153.18	118.459	123.489	129.566	135.257	135.416	124.044	133.534	119.719	124.64	94.6917	89.0729	130.179
1135	82.396	72.1527	78.6786	66.598	94.0514	83.5226	82.6354	68.9304	84.6011	88.4065	57.6055	76.8886	68.6614	75.2084	66.079	89.5886	71.9842	69.8176			1135	146.853	114.907	129.845	134.494	139.679	119.385	128.555	132.08	123.931	131.899	89.4866	99.0221	134.756
1136	84.9708	96.0116	84.0588	70.4939	97.4535	93.5963	84.8823	72.6316	81.1461	91.8619	56.1947	78.1188	74.5761	81.0992	70.0018	103.391	74.4298	70.3858			1136	142.042	125.53	112.696	138.358	136.423	128.642	126.899	126.122	126.784	129.109	93.2174	87.5883	126.554
1137	87.7127	80.9171	77.7052	64.8428	98.5508	80.3988	89.956	71.7095	70.0869	83.7234	58.8359	81.9287	73.9879	73.43	66.0224	100.138	72.7808	72.8515			1137	144.882	124.128	124.695	129.051	147.082	125.734	120.289	129.869	137.019	116.779	83.4659	87.8506	136.8
1138	85.3544	78.9491	80.3923	63.6123	93.4043	86.516	89.5289	72.6685	68.2412	78.263	67.3789	86.2245	74.2194	72.5334	65.7697	100.626	72.6108	68.7105			1138	157.572	133.149	118.916	133.894	128.844	126.174	125.294	128.051	125.886	129.781	82.412	95.4653	132.031
1139	78.9484	87.0332	77.5134	66.3438	96.7194	94.1909	81.8707	67.0795	71.2307	81.3331	62.3741	85.7963	76.2506	64.8744	66.0919	92.275	75.2815	68.6981			1139	142.593	119.573	131.453	133.97	126.874	128.744	133.381	134.981	127.328	126.492	73.5731	99.7832	135.895
[truncated: 48,865 more rows]

[truncated: 4 more sheets: Supplementary Figure 7d, Supplementary Figure 7e, Supplementary Figure 7f, Supplementary Figure 9f]
